# Supplementary material for: Where the “ruber” Meets the Road: Using the Genome of the Red Diamond Rattlesnake to Unravel the Evolutionary Processes Driving Venom Evolution
Source: Genome Biol Evol. 2024 Sep 10;16(9):evae198. doi: 10.1093/gbe/evae198 (PMC11440179; doi:10.1093/gbe/evae198)
Supplement: evae198_Supplementary_Data [file evae198_supplementary_data.zip]

Archive with 2 entries (2 files):
- Cruber_Supplementary_Figures.pdf
- Cruber_Supplementary_Tables.xlsx
