# Supplementary material for: Where the “ruber” Meets the Road: Using the Genome of the Red Diamond Rattlesnake to Unravel the Evolutionary Processes Driving Venom Evolution
Source: Genome Biol Evol. 2024 Sep 10;16(9):evae198. doi: 10.1093/gbe/evae198 (PMC11440179; doi:10.1093/gbe/evae198)
Supplement: evae198_Supplementary_Data [file evae198_supplementary_data.zip › Cruber_Supplementary_Tables.xlsx]

## Sheet: Supplementary Table1
Tissue_ID	Species	Location	Designation	Population	Maturity	SVL_cm	Peak1	Peak2	Peak3	Peak4	Peak5	Peak6	Peak7	Peak8	Peak9	Peak10	Peak11	Peak12	Peak13	Peak14	Peak15	Peak16	Peak17
MM0526	ruber	Fed5	I	N	A	79	23.079	3.939	1.717	1.239	5.252	1.432	1.346	0.589	4.161	2.972	0.283	0.934	1.311	4.132	42.112	0.076	5.427
JLS311	ruber	BDLA	II	N	J	50	4.16	24.09	25.38	13.4	1.19	4.53	4.2	2.46	4.17	1.22	1.33	4.18	5.69	0.53	0.08	1.29	2.1
CLP2635	ruber	BDLA	II	N	A	66.5	14.93	8.33	4.17	2.07	4.21	1.91	5.49	0.6	3.13	1.73	0.38	2.28	1.74	1.22	41.01	0.53	6.28
JLS304	ruber	Vizcaino	III	N	J	52	7.36	24	24.21	10.42	1.46	3.31	10.53	0.63	2.62	6.92	0.33	1.58	4.68	0.13	0.12	0.8	0.9
MM0535	ruber	San_Bruno	III	N	A	91	17.744	0.789	0.251	0.28	2.565	1.776	6.971	0.542	2.496	1.562	0.49	0.625	2.139	3.899	47.609	0.139	10.124
MM447	ruber	Playa_San_Cosme	IV	N	J	32.5	1.25	21.35	40.77	14.39	0.01	7.29	4.81	0.31	2.65	1.79	0.14	1.86	0.37	0	0.01	2.87	0.14
MM458	ruber	San_Miguel_de_Comondu	IV	N	J	40	1.46	27.79	34.31	11.68	0	4.33	4.34	0.4	4.35	2.66	0.26	3.49	1.56	0.05	0.02	2.58	0.71
MM450	ruber	Playa_San_Cosme	IV	N	A	75.5	19.9	1.36	0.98	0.69	6.63	1.29	7.05	3.2	0.08	2.72	1.58	1.77	3.97	30.55	13.28	0.35	4.61
MM449	ruber	Playa_San_Cosme	IV	N	A	82	19.84	0.09	0.49	0.45	3.27	2.41	8.85	0.3	2.82	1.15	1.2	0.32	3.73	36.94	12.36	0.05	5.72
MM448	ruber	Playa_San_Cosme	IV	N	A	93.5	24.57	0.22	0.05	0.12	2.66	1.44	7.69	0.62	0.39	0.85	1.4	0.56	1.1	35.88	15.29	0.03	7.16
MM0540	ruber	San_Javier	IV	N	A	95.5	27.941	0.724	0.096	0.151	2.249	2.276	6.932	0.163	1.832	0.937	0.48	0.825	1.151	3.316	45.095	0.023	5.808
CLP2659	ruber	Saltito	V	S	J	65	3.99	13.56	27.775	14.02	0.03	7.31	3.82	5.17	4.17	4.19	2.03	3.11	0.53	5.53	0.05	2.69	2.07
CLP2643	ruber	Saltito	V	S	A	74	13.94	7.94	9.93	5.09	3.61	1.93	18.2	1.41	1	3.15	1.59	2.91	1.41	3.65	17.89	0.53	5.8
CLP2642	ruber	Saltito	V	S	A	77	7.69	9.63	27.1	13.99	1.38	2.47	17.61	2.1	1.18	2	0.71	2.7	2.41	1	2.39	0.92	4.73
JLS354	ruber	Fed1	V	S	A	82	21.25	2.78	2.44	1.42	4.23	2.7	14	0.08	0.21	3.36	1.87	2.78	1.42	32.36	6.6	0.29	2.21
CLPT0664	ruber	Saltito	V	S	A	89.5	22.06	0.43	0.39	0.11	2.19	1.66	0.43	0.32	0.35	1.75	0.83	0.25	0.78	16.68	39.16	0.12	6.69
CLPT0663	ruber	Saltito	V	S	A	94	19.53	0.47	0.6	0.27	2.58	2.06	8.04	0.27	0.29	1.34	0.94	0.68	1.1	11.44	42.76	0.11	7.52
CLPT0666	ruber	Fed1	V	S	A	111	19.46	0.42	0.57	0.23	2.42	1.67	8.29	0.37	0.25	1.57	0.73	0.83	0.9	8.78	47.88	0.01	5.64
MM0522	ruber	Triunfo	VI	S	J	36	2.046	19.057	45.922	16.91	0.045	1.012	5.012	1.115	0.598	1.962	0.204	1.653	1.174	0.935	0.077	1.533	0.746
MM0518	ruber	Santiago	VI	S	A	105	22.404	0.882	0.207	0.243	1.372	1.499	7.562	0.402	0.288	3.355	1.072	0.156	0.921	7.38	44.351	0.148	7.758

## Sheet: Supplementary Table2 
Between Poulations						Between Age Classes
gene	pvalue	log2FoldChange				gene	pvalue	log2FoldChange
VENOM-CTL-1	0.000123601	3.01034				VENOM-SVMP-mpo-1c	1.13e-39	8.49846
VENOM-CTL-2	0.000123601	2.80565				VENOM-SVMP-mpo-1	1.45e-39	5.85917
VENOM-SVMP-mpo-1	0.0168193	1.60232				VENOM-SVMP-mpo-1b	2.07e-35	7.7507
VENOM-SVMP-mad-6	0.0179166	1.28416				VENOM-CTL-7	4.33e-31	7.28079
VENOM-SVSP-7	0.0586671	-2.36764				VENOM-CTL-6	1.76e-18	5.0613
VENOM-3FTx-17	0.098318	-5.94849				VENOM-CTL-8	9.02e-18	5.63127
VENOM-VEGF-2	0.266891	-2.24582				VENOM-PLA2-gB1	1.25e-16	8.55742
VENOM-SVMP-mdc-4	0.319855	2.01718				VENOM-PLA2-gC1	3.77e-13	7.59448
VENOM-SVMP-mpf-1b	0.319855	-1.71896				VENOM-SVMP-mdc-4	3.77e-13	6.63269
VENOM-SVMP-mad-4b	0.32892	1.0772				VENOM-SVMP-mad-6	5.95e-13	2.79292
VENOM-Myotoxin-6	0.418388	-1.54668				VENOM-SVMP-mdc-5a	1.27e-12	5.44349
VENOM-HYAL-2	0.45149	1.36647				VENOM-SVMP-mad-4b	2.26e-11	3.37741
VENOM-SVSP-10	0.45149	-1.22538				VENOM-LAAO-1	1.05e-07	4.56873
VENOM-SVSP-3	0.460015	1.19972				VENOM-CTL-9	7.06e-06	5.77992
VENOM-SVSP-5	0.508464	-1.17144				VENOM-SVSP-6	3.17e-05	5.37442
VENOM-NUC-1	0.534849	0.627675				VENOM-Myotoxin-1	8.11e-05	-3.17682
VENOM-Vespryn-1	0.571152	1.99049				VENOM-PLA2-gK	0.000136378	4.57021
VENOM-PLA2-gC1	0.571858	1.81214				VENOM-SVMP-mad-1b	0.0003006	2.03985
VENOM-CTL-3	0.64265	1.6409				VENOM-VEGF-2	0.0003006	-4.09002
VENOM-CRISP-2	0.673446	-1.12356				VENOM-CTL-5	0.00039575	2.66345
VENOM-SVMP-mpo-1b	0.682886	1.01752				VENOM-CRISP-2	0.000426347	-2.99381
VENOM-Myotoxin-8	0.696873	-1.55273				VENOM-Myotoxin-6	0.00423223	-2.78229
VENOM-CTL-6	0.721906	0.872432				VENOM-CTL-2	0.00741279	2.24057
VENOM-SVMP-mad-1b	0.729606	0.697214				VENOM-SVMP-mdc-5b	0.00909569	1.4321
VENOM-SVMP-mdc-5b	0.742651	0.598256				VENOM-Myotoxin-9	0.0196415	-4.01873
VENOM-HYAL-1	0.766035	0.610347				VENOM-SVSP-3	0.0327517	1.87104
VENOM-CTL-5	0.779383	0.888142				VENOM-SVMP-mdc-6c	0.0405425	-3.05794
VENOM-VEGF-1	0.839042	0.593926				VENOM-PLA2-gA1	0.0504592	5.16659
VENOM-SVSP-8	0.856268	-1.2773				VENOM-Myotoxin-5	0.0515011	-3.46406
VENOM-Myotoxin-1	0.873123	-0.888208				VENOM-SVMP-mad-2b	0.0583967	1.34727
VENOM-Myotoxin-2	0.880572	-1.5414				VENOM-SVMP-mpf-1b	0.0620916	-2.19319
VENOM-SVMP-mpo-1c	0.888651	0.844677				VENOM-Myotoxin-8	0.0698252	-2.82463
VENOM-SVMP-mad-2b	0.946056	0.538487				VENOM-CTL-1	0.097683	1.78544
VENOM-SVMP-mdc-5a	0.946056	0.861507				VENOM-SVSP-12	0.0991428	-1.31897
VENOM-LAAO-1	0.952553	0.853049				VENOM-SVMP-mdc-3a	0.101364	-1.84082
VENOM-SVSP-12	0.973651	-0.546138				VENOM-BPP1	0.108641	2.3323
VENOM-SVMP-MDC-8b	0.975822	-1.23321				VENOM-Myotoxin-2	0.120986	-3.0635
VENOM-SVMP-mdc-3a	0.984306	-0.728977				VENOM-SVMP-mad-3b	0.156824	2.42951
VENOM-Myotoxin-5	0.990122	-1.17548				VENOM-3FTx-11	0.183891	3.37087
VENOM-KUN-1	0.993279	-0.292845				VENOM-3FTx-17	0.192158	-4.7961
VENOM-3FTx-16	0.998204	0.0898215				VENOM-SVMP-mdc-7	0.206777	-1.7157
VENOM-BPP1	0.998204	0.0950878				VENOM-SVSP-10	0.218018	1.33205
VENOM-CRISP-1	0.998204	-0.0922944				VENOM-Myotoxin-4	0.230969	-2.0934
VENOM-CTL-4	0.998204	0.164154				VENOM-SVSP-2	0.248101	-1.19763
VENOM-CTL-7	0.998204	0.58934				VENOM-LAAO-2	0.249938	2.76489
VENOM-CTL-8	0.998204	0.590597				VENOM-SVSP-8	0.264619	-1.99996
VENOM-CTL-9	0.998204	0.55768				VENOM-SVMP-MDC-6c-Truncated	0.267608	-2.04403
VENOM-LAAO-2	0.998204	0.457574				VENOM-NGF-1	0.303813	1.20046
VENOM-Myotoxin-3	0.998204	-0.130027				VENOM-Myotoxin-3	0.349269	-1.42925
VENOM-Myotoxin-4	0.998204	0.502518				VENOM-VEGF-1	0.395738	-0.766058
VENOM-Myotoxin-7	0.998204	-0.501543				VENOM-SVMP-MDC-8b	0.404594	-1.96588
VENOM-Myotoxin-9	0.998204	-1.05589				VENOM-CTL-3	0.420655	1.6756
VENOM-NGF-1	0.998204	0.0787295				VENOM-Myotoxin-7	0.438159	-1.08017
VENOM-PDE-1	0.998204	-0.615869				VENOM-NUC-1	0.465326	0.539541
VENOM-PDE-2	0.998204	-0.148397				VENOM-SVSP-11	0.599293	0.687697
VENOM-PLA2-gA1	0.998204	-0.996475				VENOM-CRISP-1	0.630974	-0.724415
VENOM-PLA2-gB1	0.998204	-0.228545				VENOM-HYAL-1	0.64403	0.510913
VENOM-PLA2-gK	0.998204	0.877088				VENOM-HYAL-2	0.656619	0.794311
VENOM-SVMP-mad-3b	0.998204	0.842392				VENOM-KUN-1	0.67733	-0.334869
VENOM-SVMP-mad-5b	0.998204	-0.587375				VENOM-SVSP-5	0.71555	-0.655074
VENOM-SVMP-mdc-1	0.998204	0.244677				VENOM-3FTx-16	0.754081	-1.76001
VENOM-SVMP-mdc-2	0.998204	0.456469				VENOM-SVMP-mdc-6d	0.771158	0.663141
VENOM-SVMP-mdc-6c	0.998204	-0.495763				VENOM-SVSP-1	0.79466	-0.6054
VENOM-SVMP-MDC-6c-Truncated	0.998204	-0.215461				VENOM-PDE-2	0.822008	0.388018
VENOM-SVMP-mdc-6d	0.998204	0.392001				VENOM-SVSP-7	0.840368	0.575116
VENOM-SVMP-mdc-7	0.998204	-0.693974				VENOM-3FTx-10	0.840923	1.07101
VENOM-SVSP-1	0.998204	-0.605941				VENOM-SVMP-mad-5b	0.841517	-0.469629
VENOM-SVSP-11	0.998204	-0.0515636				VENOM-CTL-4	0.849061	0.542504
VENOM-SVSP-2	0.998204	-0.0441685				VENOM-SVSP-9	0.877696	-0.735295
VENOM-SVSP-4	0.998204	-0.388808				VENOM-PDE-1	0.889386	-0.332958
VENOM-SVSP-6	0.998204	-0.375514				VENOM-Vespryn-1	0.906339	0.540778
VENOM-SVSP-9	0.998204	-0.866522				VENOM-SVSP-4	0.930038	0.201208
VENOM-SVSP-Truncated	0.998204	-0.523607				VENOM-CRISP-3	0.969951	-0.208833
VENOM-3FTx-1	NA	1.24453				VENOM-SVSP-Truncated	0.986936	-0.111962
VENOM-3FTx-10	NA	-0.341335				VENOM-SVMP-mdc-2	0.992187	-0.0454775
VENOM-3FTx-11	NA	-0.287177				VENOM-SVMP-mdc-1	0.994616	-0.0337941
VENOM-3FTx-12	NA	NA				VENOM-3FTx-12	NA	NA
VENOM-3FTx-13	NA	0.0802629				VENOM-3FTx-13	NA	1.5145
VENOM-3FTx-14	NA	0.339859				VENOM-3FTx-14	NA	2.08027
VENOM-3FTx-15	NA	-2.34942				VENOM-3FTx-15	NA	1.19398
VENOM-3FTx-18	NA	-7.46986				VENOM-3FTx-18	NA	-6.42441
VENOM-3FTx-2	NA	1.60371				VENOM-3FTx-2	NA	1.83545
VENOM-3FTx-3	NA	0.239055				VENOM-3FTx-3	NA	2.52544
VENOM-3FTx-4	NA	0.0802679				VENOM-3FTx-4	NA	0.150188
VENOM-3FTx-5	NA	-0.240282				VENOM-3FTx-5	NA	-0.921801
VENOM-3FTx-6	NA	0.470194				VENOM-3FTx-6	NA	2.77017
VENOM-3FTx-7	NA	-0.611257				VENOM-3FTx-7	NA	1.51452
VENOM-3FTx-8	NA	2.13279				VENOM-3FTx-8	NA	3.60411
VENOM-3FTx-9	NA	0.0802629				VENOM-3FTx-9	NA	1.5145
VENOM-Beta-Defensin	NA	0.0802629				VENOM-Beta-Defensin	NA	1.5145
VENOM-CRISP-3	NA	-2.45969				VENOM-CTL-Truncated	NA	-1.27985
VENOM-CTL-Truncated	NA	-3.95127				VENOM-HYAL-3	NA	0.697
VENOM-HYAL-3	NA	-0.288935				VENOM-Myotoxin-10	NA	-1.70424
VENOM-Myotoxin-10	NA	0.400885				VENOM-Papilin-1	NA	0.671724
VENOM-Papilin-1	NA	0.0734358				VENOM-3FTx-1	NA	2.71792
Carns1	8.45e-11	5.26665				Reg1	8.2e-30	7.49261
Slc9a3	4.15e-07	5.0266				C-type-Lectin	9.73e-27	8.05859
Ccl5	0.00139945	-3.54196				unknown-398	3.43e-10	-7.93167
CRISP-2	0.00141142	-2.66096				Sema3c	3.25e-08	-2.53985
HBAD	0.0126576	3.73535				Pkn1	3.74e-08	2.64971
Cfb	0.0140016	-2.19874				Tecta	9.41e-08	-6.6198
Abraxas1	0.0149357	1.24195				unknown-017	1.05e-07	4.23273
mucin-2	0.0149357	-5.11471				Pkhd1	1.63e-07	3.8356
Aqp3	0.0168193	-1.12878				Bmi1	5.78e-07	2.41478
cyp2k1	0.0168193	4.29564				SVSP-12	2.28e-06	5.71261
Klf15	0.0168193	1.73223				Cnpy1	3.59e-06	-1.48866
Rwdd1	0.0168193	-0.879178				mucin-2	3.59e-06	-7.5826
Tecta	0.0168193	-3.93211				Cldn15	4.13e-06	4.35866
Hbe1	0.0179166	3.63886				Cyp2c21	5.04e-06	-3.32504
Plcxd1	0.0179166	1.46563				Cyp2a5	6.08e-06	-3.96918
Mpg	0.0214548	-1.42841				Muc5b	6.41e-06	-7.83596
Gaa	0.0296582	-1.21871				Tent5b	6.41e-06	3.13618
Hsd17b6	0.0296582	5.52366				Stk39	1.08e-05	-2.50888
Colca2	0.0300075	-3.67351				Tfcp2l1	1.37e-05	3.343
Aqp9	0.0349307	-1.05184				Colca2	1.63e-05	-5.22972
Kri1	0.0349307	-0.714442				Deptor	3.17e-05	-2.65527
Ophn1	0.0349307	1.70853				Pxdc1	3.17e-05	2.7653
Ppp1r1b	0.0349307	1.28312				Tnip1	3.27e-05	0.919082
unknown-995	0.0349307	-3.74373				PLA2-e	4.27e-05	5.81755
Rab3b	0.0356815	1.11148				Ccdc28b	5.08e-05	-2.21844
Tppp3	0.0401575	-2.79553				NEFL	5.86e-05	-7.15006
Dmrtc2	0.041096	4.68887				unknown-274	5.86e-05	3.83066
Rftn1	0.0430947	2.01419				Slc22a3	6.07e-05	-5.89877
A2m	0.0480191	-3.10408				Enpep	6.54e-05	3.79311
Nyap1	0.0480191	2.9623				Celsr1	6.65e-05	-2.12004
S100a11	0.0480191	-1.38335				Upk3b	6.87e-05	-4.43196
Hsdl1	0.0490413	-1.99204				Cyp1a1	8.01e-05	2.37592
Mbl2	0.0490413	-2.19947				beta-defensin-05	9.81e-05	-3.13358
Rab3d	0.0490413	1.03929				Ifitm5	0.000132629	-1.61653
Mfhas1	0.0586671	-1.21585				Ksr2	0.000152886	6.16278
Ighm	0.0643783	-3.70134				Add2	0.000166879	2.01633
Atp10b	0.0724623	2.19674				Mctp1	0.000177909	4.17412
Tpm4	0.0743917	-0.8892				Ceel-drb	0.000217399	-2.88654
Cd3e	0.083757	-2.87981				Cdh26	0.000221749	-4.34485
Dio3	0.083757	-2.11653				Postn	0.000237894	-3.08312
Bin1	0.0890177	2.60105				Thsd7b	0.000237894	4.73306
Crtap	0.0896871	1.53438				Chpt1	0.000258512	-2.29092
Dusp4	0.0979836	3.04517				Cyp2d26	0.000279662	-2.35879
Npas4	0.0979836	1.47437				Msln	0.000279662	-5.27077
Hspb6	0.098318	1.5726				Ramp1	0.000279662	-3.99824
Mast3	0.098318	1.41087				Kif23	0.000291766	2.07745
Rarres1	0.098318	-1.35553				unknown-995	0.0003006	-5.0608
Rock2	0.098318	1.33247				Kiaa1551	0.000333086	-2.91276
Fam205a4	0.0985814	2.34533				Cyp1d1	0.000345991	2.3266
Tp53	0.0985814	-0.872071				Spats2l	0.000440993	-2.76807
Slc5a9	0.10153	1.30093				CRISP-4	0.000454489	-2.97609
Arrdc3	0.103654	1.3824				Comtd1	0.000475381	1.81519
Postn	0.105474	-1.97337				HTR7	0.000499062	-4.81142
Celsr1	0.110844	-1.27929				Rab15	0.000501597	1.8261
Coro6	0.110844	2.71646				Zn-finger	0.000600941	-2.50978
Otud7a	0.110844	-1.58174				Sla-drb	0.000628497	-4.79493
PLA2-f	0.110844	2.7064				Kcnma1	0.000641973	-2.39186
Ano7	0.112083	-1.27388				Mpg	0.000714635	-1.74112
Slc7a6os	0.116563	-0.809183				Cops7a	0.000980183	2.78325
Rpl8	0.117065	-0.750287				Ccdc39	0.00107403	-4.93272
Zsc29	0.127138	-1.73323				Wsb1	0.0011732	-1.0346
Aatk	0.127795	1.06263				Ern1	0.00128923	-1.44685
Cfap99	0.134929	2.26274				Tgm4	0.00130749	-5.02041
Gda	0.146168	3.1549				Tppp3	0.00136999	-3.47529
Plk3	0.147099	1.88576				Htr7	0.00146486	-4.64559
Si	0.152105	-1.44798				Eps8	0.00183494	1.86221
Adcy8	0.16449	-0.843151				Aqp3	0.00183869	-1.23793
Slc37a4	0.181031	-1.235				Muc16	0.00214785	-4.21342
Pi4ka	0.181992	-0.622832				Tent4b	0.0022843	1.11142
Galnt18	0.1824	2.68072				Tgfbi	0.0022843	-2.94604
Obscn	0.1824	2.25676				Ankrd13b	0.00243413	4.65771
Rnf144b	0.1824	0.858017				Man1c1	0.00249977	0.899557
Slc35f5	0.183539	-0.975003				Sqle	0.00257177	3.31967
Trim54	0.185301	2.76232				DEGS2	0.0027009	-1.88209
Casr	0.196502	2.23304				Nid67	0.00274589	1.78937
Crp	0.196502	-1.84788				Cfb	0.00292073	-2.31334
Slc22a3	0.200548	-3.24034				Aagab	0.00299164	-0.852227
Bpifb6	0.206185	3.93526				Ceacam1	0.00299164	-1.28048
Dennd2d	0.206185	0.868338				Cyp2c14	0.00310587	-2.50364
Klhdc7a	0.206185	-0.71995				Rundc3b	0.00310766	4.57729
Tpgs2	0.206185	2.0795				Cyp2f3	0.00311039	-4.19038
unknown-006	0.206185	-2.40986				Lypd2	0.00311197	-4.15623
Ankrd13b	0.20709	2.94941				Olfm4	0.00311197	5.604
Ift46	0.210005	-1.22807				Pitpnm3	0.0032398	2.86783
Qc	0.215038	0.946241				Aldh1a3	0.00345026	-2.52161
Ermp1	0.215584	1.02755				Cyp2g1	0.00349646	-4.64359
Man1c1	0.215584	0.58535				Rimklb	0.00349646	-1.75781
Pxdc1	0.215584	1.46042				Mknk2	0.00350439	-1.37046
Tnfrsf6b	0.219114	4.46028				Pitpnm2	0.00358642	3.01914
Dlec1	0.220436	1.96304				Cpz	0.00377462	1.63852
Tnfsf13	0.220436	-3.1347				Cyp2c5	0.00377462	-2.43914
Lypd2	0.223078	-2.79829				Alas2	0.00405017	2.74342
Ak5	0.234678	3.32483				Slc4a10	0.00405017	4.07744
Fam163b	0.234678	2.88006				Aqp9	0.00438751	-1.17423
Reg1a	0.234795	3.67679				Tdrp	0.00444426	1.23796
Dmtn	0.238578	2.20721				Zmiz1	0.00444426	-1.74885
Cyp2a5	0.238662	-1.89328				Casr	0.00451536	3.21217
Enpep	0.24192	1.95792				Hpn	0.00461152	-1.84088
Med4	0.252192	0.767169				Prex2	0.00511125	2.71197
Eef1g	0.258348	-1.1717				Qc	0.00530108	1.38195
Dnmt3a	0.262085	1.00704				St8sia6	0.00554878	5.97802
Hemgn	0.262085	2.04685				unknown-570	0.0056168	-2.74272
Klf3	0.262085	1.00001				Lipm	0.00597741	2.62427
Oscp1	0.262085	1.6026				unknown-006	0.00597741	-3.26335
Muc5b	0.266152	-3.70894				Frmd4b	0.00604001	-1.11842
Birc7	0.266891	-1.10266				Lrp1	0.00604001	3.84365
Ccdc39	0.266891	-3.10886				Lyve1	0.00604208	-1.80541
Dkc1	0.266891	-0.801073				Pak5	0.00675046	-2.92718
Ice2	0.266891	-0.841087				Dzip1	0.00729068	3.24529
Tmem182	0.266891	2.89971				Frmpd1	0.00729068	-3.1975
Alas2	0.272157	1.74425				Noct	0.00734772	2.09637
Atg4d	0.272157	0.389502				Tgfb1	0.0077163	2.44701
Deptor	0.272157	-1.35096				Taac-dzb	0.00785054	-2.3293
Gadd45b	0.272157	-1.34778				unknown-216	0.00799601	5.92905
Lipm	0.272157	1.76214				Dmbt1	0.0080009	-3.87577
Ric8a	0.272157	1.28809				Kctd1	0.00810309	1.64268
Snrpa	0.272157	-0.733804				Nr4a1	0.00820121	2.65218
Tent5b	0.272157	1.42855				Tnfrsf6b	0.00851803	6.42195
Wnt5b	0.272157	-2.36347				Krt15	0.00853271	-2.3347
Wnt6	0.272184	-0.990154				Fgfr2	0.00909569	-1.04624
Cmbl	0.274002	4.10172				Man1a2	0.00909569	0.907039
Gadd45a	0.274002	-1.45977				Palm	0.00909569	1.67119
Man1a2	0.284234	0.609076				Klhdc7a	0.00939964	-0.986086
Msln	0.284234	-2.87335				Cfap44	0.00998773	-2.05734
Tarbp2	0.288981	-1.16564				Cdc20	0.00999326	-1.17757
unknown-1001	0.288981	-2.70085				Ccdc88c	0.0100924	-2.02022
Itm2b	0.291515	0.611316				Stom	0.0100924	-2.38742
Drb1	0.294375	-1.84346				unknown-587	0.0100924	-2.2969
Myh6	0.294375	2.9752				Csmd1	0.010275	2.30357
Pak5	0.294375	-2.04599				Cpe	0.0104063	1.29183
Pde4a	0.294375	1.92334				Sec61a2	0.0104191	-0.85723
TM176A	0.294375	-1.2153				Sdr42e1	0.0106215	3.46708
Ccny	0.296133	0.925724				Lyst	0.0107068	-1.21655
cystatin-A	0.296133	0.770191				Cilp2	0.0114971	-3.45008
unknown-274	0.296133	1.75656				Cunh1orf87	0.0114971	-4.38325
Wnt2b	0.296835	-0.988188				Adgrb2	0.0121599	4.40066
Znf677	0.301363	-1.12832				Plekhd1	0.0129159	3.22239
Ca7	0.303565	1.73591				Rorb	0.0132231	1.80158
Map3k20	0.303565	1.12765				Ptch2	0.013502	4.67193
Plekhd1	0.304109	2.18145				Ust	0.0142918	2.73502
Pla2g12b	0.306252	-0.523106				Mpp1	0.0145548	-2.35483
Manf	0.307638	-0.99244				Cntn4	0.0145859	3.47837
Artn	0.30799	1.09565				Scube3	0.0145859	5.2694
Anpep	0.309757	-1.46238				Taldo1	0.015828	0.932049
Tet1	0.309757	1.43455				Emcn	0.0159581	-1.84269
Slc26a5	0.311861	0.758896				Nudt14	0.0180675	1.24885
Csta	0.317261	0.783328				C3orf20	0.0184695	4.75187
Add2	0.319855	1.0192				Abcc4	0.0190059	2.10304
Camk4	0.319855	-1.55549				Olfml2b	0.0191408	-1.45175
Cpt1b	0.319855	-1.59902				Epb41l3	0.0235425	2.88421
Frmd7	0.319855	-0.532744				unknown-953	0.0236677	-2.29092
Hebp1	0.319855	0.795524				Map6	0.024008	3.13234
Pdk4	0.319855	-2.17819				Atox1	0.0246316	-1.10864
Plxna1	0.319855	1.29242				Adgrv1	0.0247907	4.18095
Ppp1r35	0.319855	-1.28345				Cdh18	0.0252783	5.38325
Rdh5	0.319855	1.51097				ADGRB3	0.0254301	3.58569
Rps6kb2	0.319855	0.979084				Carbohydrate-sulfotransferase	0.0255925	-1.56551
Taldo1	0.319855	0.629953				Cdelta-7-isomerase	0.0255925	5.06744
Tent4b	0.319855	0.677802				Myt1l	0.0255925	3.84694
Thsd7a	0.319855	1.24214				Kcnc1	0.0256881	-1.93683
Timp1	0.319855	-1.11114				Wfdc1	0.0261918	-2.12301
Tlr5	0.319855	2.18958				Ccdc42	0.026469	5.01336
Ust	0.319855	1.95162				Mpnd	0.0267885	2.62544
Zn-finger	0.319855	-1.48206				Rnf17	0.0275496	4.70535
Glutaredoxin-1	0.321142	0.663084				Parp3	0.0276057	2.57232
Layn	0.321142	-1.70921				Usp50	0.0276057	3.11567
Acbd4	0.324188	0.74072				Gtf2h1	0.0282413	1.25737
Ctu1	0.324188	-0.82528				Commd3	0.0295426	1.31905
Mad2l1bp	0.324188	-1.22603				Mov10	0.0295426	1.74397
Nktr	0.324188	1.02959				Bmper	0.0296177	-2.01856
Trim63	0.324188	2.40901				HBAD	0.0296778	3.25403
Tst	0.324188	-0.534368				Lrrc23	0.0296778	-4.51154
Cyp2c39	0.325388	-1.12424				Thsd4	0.0296807	1.22108
Sec61a2	0.325388	-0.550212				__not_aligned	0.0307824	1.21296
Cyp2g1	0.327546	-2.7964				Amn	0.0313527	4.32683
Olfml2b	0.327546	-1.03451				SVSP-03	0.0327517	1.87104
B3GNT5	0.32892	1.86498				Slc16a2	0.0331576	1.29189
Aprt	0.329576	-0.961965				Cfap77	0.0356428	-2.8715
Cbr4	0.330639	0.80991				Bsnd	0.0358146	-2.10175
Plin3	0.330639	-1.02588				Fam135b	0.0358146	5.14857
Myh16	0.338051	3.00322				V2R-060b-chrm2	0.0358146	3.33913
Dcps	0.33997	-0.786735				Ccdc152	0.0358688	-2.32929
Aagab	0.349565	-0.506134				Ndnf	0.0358688	-2.58399
Cd163	0.349565	1.42142				Cadps	0.0361121	2.58881
Oat	0.356357	-1.14928				Hemgn	0.0371438	2.5425
Fzr1	0.357823	0.695622				Tspan32	0.0371438	3.85907
Nrp1	0.360607	1.25381				Grid1	0.0381246	2.72949
Tagln2	0.360607	-0.723895				Col6a1	0.0382489	-1.60405
Znf7	0.360607	1.24588				Bmpr1b	0.0385405	-1.08958
Myot	0.366959	2.72045				Atp2c2	0.0390002	-0.960044
Arhgap33	0.368512	1.5193				Bmpr1a	0.0390002	-0.883172
C15orf39	0.368512	-0.672157				Drb1	0.0390002	-2.42253
Jph1	0.368512	1.3077				Galnt9	0.0390002	2.31705
Fam221a	0.369115	0.744869				Ift22	0.0390002	-1.60187
Usp8	0.369115	-0.473693				Ints2	0.0390002	1.20243
Focad	0.370416	0.777327				Slc30a3	0.0390002	1.33449
Cpvl	0.372356	0.947099				St8sia1	0.0390002	3.24382
Vkorc1l1	0.373637	-0.492099				V2R-054a-chrm2	0.0390002	5.61296
Aebp1	0.374645	-1.05956				Xdh	0.0390002	3.13002
Cep95	0.374645	0.693202				Fam84a	0.0394956	2.30102
Prdx2	0.374645	1.4244				Phospholipase-A2	0.0401916	5.36606
Socs7	0.374645	1.25103				Saha-dab	0.0401916	-2.12772
Tm2d2	0.374645	-0.454913				Asph	0.0405425	-1.53512
Zgpat	0.374645	-0.724854				Dgkb	0.0405425	3.54997
Znf436	0.380837	-0.61519				Pcsk1	0.0405425	4.10707
Rps6	0.387374	-0.792984				Sgs3	0.0405425	-3.7236
beta-defensin-01	0.391051	-2.10244				Cyp1b1	0.0411839	-1.80653
Pacsin1	0.391051	0.721034				ASDURF	0.0423915	2.09094
PTPN1	0.395135	-2.49289				Cbs	0.0429473	-0.803988
Pvalef	0.395164	2.87353				Hsd17b11	0.0429473	-2.18132
Trim72	0.396284	3.04717				Blm	0.0434332	-1.0782
Adsl	0.396925	-0.734155				Slc11a2	0.0436654	-0.943598
ANKRD9	0.396925	1.99553				Bpifb6	0.0437683	4.64798
Astn2	0.396925	-1.10677				Frzb	0.0446614	2.73068
Hpn	0.396925	-1.10805				V2R-370-chrmZ	0.045644	3.64806
Hspb2	0.396925	3.32556				C5h1orf159	0.0457032	1.99965
Me3	0.396925	0.723863				Dll1	0.0457111	-1.43846
Mov10l1	0.396925	4.18262				Enpp2	0.0465205	-1.52138
Them4	0.396925	-0.887847				Hbe1	0.0467089	3.20834
V2R-013a-chrm2	0.396925	3.61377				Kiaa1549l	0.0467089	3.29983
V2R-276b-chrmZ	0.396925	-2.26754				Odc1	0.0467089	1.24338
Zmynd11	0.396925	0.792364				Tmem47	0.0467089	-1.95878
Ect2l	0.401369	-1.84046				Ccdc91	0.0471099	-1.23476
Tgfbi	0.401369	-1.66208				Otx2	0.0471099	5.17873
Tle4	0.402758	0.838259				Loxhd1	0.0474744	-2.07285
Btbd1	0.405862	-0.497084				Ccdc112	0.0474947	1.70869
Elf5	0.405862	0.883615				unknown-664	0.0481448	4.9518
Htatip2	0.405862	0.890634				Abca3	0.0489759	-1.82753
Phyhipl	0.410775	1.20972				GAD2	0.0489759	5.14032
Kif20b	0.411882	1.61026				Lsr	0.0489759	-0.861771
Mapt	0.418388	1.22768				Ncf2	0.0489759	3.24588
Glod4	0.420245	-0.513208				Pcdh8	0.0489759	5.14624
Vgll1	0.420245	-1.4536				Psmc3	0.0489759	0.969716
Sema3c	0.423689	-0.888869				Scml2	0.0489759	-0.712647
HLA-DRB1	0.42905	-1.78535				Slc12a3	0.0489759	-1.20616
Plod1	0.429827	-0.979803				Fah	0.0489809	-1.54525
Fam83c	0.433104	0.717556				Cdk14	0.0491283	2.03192
Hdac3	0.443967	0.72816				Cldn3	0.0494726	-6.03819
Pacsin3	0.443967	0.609732				Cmbl	0.0494726	5.0753
Plcb3	0.443967	-0.554016				Slc35f6	0.0494726	1.67771
Rps27	0.443967	-0.681082				Sorcs1	0.0494726	3.55283
Ddhd1	0.444182	0.540412				Tdrkh	0.0494726	4.33493
Tpt1	0.444848	-0.691049				Tmem131	0.0494726	-0.768146
Phospholipase-A2-inhibitor	0.445374	-1.01741				Wt1	0.0494726	4.44947
Henmt1	0.445496	0.934255				Fam178b	0.050229	3.0735
TMEM238	0.445496	0.945509				Tmem159	0.0502356	1.04657
Gadd45g	0.446298	0.809265				Vrk3	0.0502356	-0.865893
Hspa5	0.446298	-1.16425				Enpp6	0.0504592	-1.50744
Lrwd1	0.446298	0.611866				Prdm1	0.052078	2.27332
Tgfa	0.447221	0.991471				Gpr137b	0.0528603	-1.00083
Slc44a3	0.450702	0.633911				Catsperg	0.0538536	4.10002
Ern1	0.45149	-0.732126				Slc35f2	0.0544647	1.74982
Nav1	0.45149	1.83442				Rimbp2	0.054707	3.25573
Ryr2	0.45149	2.51018				V2R-354f-chrmZ	0.0555408	4.48482
Dnajc10	0.454897	-1.18459				Cd209b	0.0555479	3.88364
DYRK2	0.459898	-0.822259				ENDOD1	0.0555479	-4.72566
Swsap1	0.459898	-0.866079				Fbxl8	0.0555479	1.23368
Ccdc71l	0.460015	-1.10926				Cdh10	0.0572089	2.38022
Ctse	0.460015	0.479074				Zic2	0.0572903	4.83594
Elspbp1	0.460015	-1.61651				B4galt1	0.0574603	-2.87612
Herc6	0.460015	-1.61594				WD-85	0.0574603	-1.38884
Nif3l1	0.460015	0.928807				Nkx1-2	0.0576213	1.93426
Rcc1l	0.460015	-0.722465				Pcnx4	0.0576213	-0.854825
SVSP-03	0.460015	1.19972				Cdon	0.0579712	-1.01451
Tmem234	0.461892	0.841733				Mfsd2b	0.0579712	2.37019
Rpe	0.468947	0.638493				Soat2	0.0579712	3.97873
Ablim2	0.471461	1.88184				Lmo1	0.0579809	-1.16613
Kif2a	0.471461	0.860515				Brsk2	0.0583967	2.86398
Abhd4	0.480474	0.884543				Pacrg	0.0583967	-3.93545
Atp6v1b2	0.480474	-0.528773				Fam180a	0.0604749	-3.21265
Caskin2	0.480474	0.674461				Ca7	0.060883	2.14565
Chd2	0.480474	0.582457				Pappa	0.0611242	1.21576
FXYD5	0.480474	-1.07926				Bcas1	0.0613943	-2.48504
Myom2	0.480474	1.76753				Gcnt3	0.0620916	-3.5505
Slc2a11	0.480474	-0.681633				Gtf2i	0.0620916	-0.882088
Tpm2	0.480474	2.59686				Nos1ap	0.0620916	1.23777
Zc3h12b	0.480474	1.3979				Stx3	0.0620916	1.04805
Znf440	0.480474	-0.977416				Tmem192	0.0620916	-0.960775
Cmc4	0.481212	-1.19655				Gas2l2	0.0622429	-3.08272
Pcsk7	0.481212	-1.00482				Gucy2g	0.0622429	4.91147
Rimklb	0.481212	-1.03513				Cfap206	0.0626883	-0.988614
Hoxd11	0.482381	1.87408				Fkbp10	0.0626883	-1.41794
Slc25a43	0.482381	-1.08303				Hspa8	0.0626883	1.74681
Mark1	0.484295	0.525978				Rpp25l	0.0626883	0.93423
Ddr2	0.490134	0.515658				Slc26a5	0.0636945	0.890506
Paqr7	0.490134	-0.985402				SOX8	0.0636945	-1.73845
Slc30a3	0.490134	0.853983				Tor2a	0.0636945	1.17457
Efemp2	0.492883	-1.05422				Slc13a5	0.0644477	-2.83918
Ift27	0.492883	-0.916493				Mptx1	0.064643	1.98204
mucin-16	0.492883	-3.42076				Atp10b	0.0651534	1.94312
Znf704	0.492883	0.772718				gene-lysophosphatidic-acid-receptor-001	0.0653381	-1.9952
Arpc5	0.495849	-0.441645				beta-defensin-12	0.0657076	-3.21347
Abhd8	0.497726	1.70249				Sparc	0.0657076	-2.03134
Atp6v1b1	0.497726	-0.499326				Slc7a14	0.0657077	4.35783
Dusp19	0.497726	-0.74692				Prlr	0.066626	-1.46537
Efhd1	0.497726	-0.718584				Txnrd3	0.0667079	1.17116
Gcg	0.497726	3.63902				Adamts16	0.0669212	3.19008
Phyhip	0.497726	1.12282				Tspan1	0.0669212	-1.52546
Pip4k2c	0.497726	1.25403				Tesc	0.0671242	-2.10816
Slc26a4	0.497726	-1.45736				Gfap	0.0679852	4.68361
Tbc1d9	0.497726	-0.562497				Lef1	0.0679911	4.53099
Tmod2	0.497726	1.06089				Tnfrsf10b	0.0679911	1.45132
Krt15	0.500744	-1.30121				Gucy2c	0.0680408	1.9559
Cyp2f3	0.500925	-2.32543				Mtmr11	0.0680557	-1.46581
Cep55	0.501793	1.70107				C2cd4c	0.0684026	2.73143
Ldlrad4	0.501793	0.746477				Tmem229b	0.0687519	1.32235
Tfcp2l1	0.501793	1.27337				Rab3ip	0.0694529	-1.23707
Unc13d	0.501793	1.35009				Myo1g	0.0697582	3.43811
Itpkc	0.504124	1.12485				Nrxn2	0.0697582	2.67024
Slc35f1	0.506502	1.2378				Acsl5	0.0698252	-3.21877
Hspa1	0.508131	-1.05911				Asic1	0.0698252	1.80701
Ralgapa2	0.508131	0.820584				CLRN2	0.0698252	4.85027
Commd3	0.508464	0.812565				Plek2	0.0698252	1.51003
Cyp2c21	0.508464	-1.23878				Slc35f1	0.0698252	1.68499
Gmeb2	0.508464	0.882482				unknown-399	0.0698252	-3.56043
Smad6	0.508464	1.25791				Smim22	0.0717284	-0.869888
Wnt5a	0.508464	-1.05219				Atp2b2	0.0731872	0.877182
Kcnn4	0.50894	-0.698831				Etnppl	0.0731872	-1.66861
Zan	0.50894	-1.81081				Atic	0.0733335	-1.30694
Slc35f2	0.510702	1.20299				Emx2	0.0733335	3.739
Actc1	0.512566	2.81015				Hnmt	0.0733335	-1.87596
Pigv	0.512566	-0.630584				unknown-136	0.0733335	-1.35674
Spon2	0.512566	-1.15793				Adora3	0.0734918	4.0441
Ttc12	0.513079	-1.52651				Xpr1	0.0736633	-1.47226
Setbp1	0.513411	0.967178				Gata4	0.0737855	3.23528
Atp2b1	0.513591	0.635679				Shc2	0.0756456	4.29346
Syngr3	0.514193	-1.58808				Grik5	0.0760575	3.85331
CEL	0.514684	-0.839617				Rbl2	0.0760575	-1.02252
Csad	0.514684	0.834768				__too_low_aQual	0.0768312	1.07079
Ldhb	0.518937	-0.638469				Ccdc162	0.077625	-1.1205
Cdh26	0.522767	-1.97734				Ms4a15	0.077625	-0.662274
Mctp1	0.522767	1.65127				Anxa4	0.078004	-0.736172
Phyhd1	0.52324	-0.988046				Phactr1	0.0783512	3.13926
Pmp2	0.52324	-1.32175				Snap25	0.079284	4.58643
Nptn	0.524391	-0.502453				Spag6	0.0798016	3.53389
Casq1	0.530541	3.24755				unknown-490	0.0798038	2.27864
Sult2b1	0.530541	2.19811				Ccdc89	0.0800831	-3.84147
Rubcn	0.532145	-0.636672				Lama2	0.0800949	-1.23769
SYNE2	0.532145	-1.01218				Srrm3	0.08013	3.99226
Ppp1r26	0.532427	-0.970003				Mks1	0.080828	-1.7628
Atp2b2	0.533308	0.59701				Gsr	0.0819744	-0.891958
Ddx55	0.533308	-0.456849				Micall2	0.0819744	1.55869
Actr5	0.533389	0.574955				Pkia	0.0819744	1.44775
Serpini1	0.533389	-1.40937				Mgat5	0.083086	-1.17671
Actbl2	0.534849	2.71785				Tmprss11e	0.083086	-2.1561
Ahdc1	0.534849	1.06653				Paqr7	0.0832231	-1.27255
Clu	0.534849	-0.792098				__ambiguous	0.0833745	0.764957
Eepd1	0.534849	1.17384				Coq5	0.083679	0.809986
Hap1	0.534849	0.848821				Hoxc9	0.0837498	4.81051
Hhatl	0.534849	2.38364				Naxd	0.0837498	-0.617857
Jagn1	0.534849	-0.657166				Ndrg4	0.0837498	1.95453
Jsrp1	0.534849	3.12118				Nudt6	0.0837498	-1.52239
Lrrn1	0.534849	2.36861				Ppm1j	0.0837498	1.02107
Myc	0.534849	-0.589188				Ptgds	0.0837498	-2.28987
Myo18b	0.534849	2.85199				Fmod	0.0839865	-1.61198
Pfkm	0.534849	1.3695				Klhl24	0.0846606	-1.09112
Pkhd1	0.534849	1.0841				Asic2	0.086069	1.9009
Pomk	0.534849	1.00297				Fbxo36	0.0868192	-2.9905
Rdh14	0.534849	-0.844022				Cacna1d	0.088195	2.88605
Scamp3	0.534849	-0.774517				Mettl7a	0.0883484	-0.872351
Syt8	0.534849	2.0879				Atp2b4	0.0884749	3.40921
unknown-007	0.534849	0.762923				Egr1	0.0884749	3.89588
Actn3	0.535268	2.2356				Epha3	0.0894379	2.23759
Aste1	0.535268	-0.778398				Ttc26	0.0894979	-1.51508
Icam1	0.535268	1.11412				Cluh	0.0895577	0.559072
Ryr1	0.535268	1.87269				Tpt1	0.0895577	-0.910518
V2R-400-chrmZ	0.535268	1.5107				Trem2	0.0901119	3.81475
Msi2	0.536197	0.707324				vitellogenin-1	0.0901119	4.50243
Ccdc107	0.536472	-0.768114				Mmp16	0.0906731	2.23346
Cdkn2aipnl	0.536472	-0.491766				Atp2b1	0.0924943	0.888947
Got1	0.536472	-0.955451				Dclk1	0.0925917	2.72721
Znf75a	0.536472	-0.587852				Drg2	0.0925917	0.599418
Msto1	0.538306	-0.916932				Kcnh8	0.0925917	4.23899
Slc25a6	0.538306	-0.938544				Synm	0.0925917	1.49709
Calml6	0.540387	2.53079				Ogn	0.0927703	-1.45081
Gpx3	0.540387	1.21817				V2R-011a-chrm2	0.0927703	2.8015
Ppp1r16a	0.540387	1.30824				Pkp1	0.0930149	-1.64109
Ino80d	0.544248	1.07615				Eya2	0.0933998	-1.9693
unknown-924	0.544248	-1.30473				Cd226	0.0934281	3.59499
Fam174a	0.545045	-0.49308				Kcnc3	0.0937539	4.35471
Hao1	0.545045	1.48932				Dis3l2	0.0944688	1.7049
Lpin1	0.545045	0.965341				Serpinb11	0.0944688	3.84237
Tacc2	0.546319	0.827396				Tarbp2	0.0949456	-1.30946
Rab10	0.55078	0.493715				Adamts18	0.0956872	3.38684
Palm	0.552277	0.900254				Interferon-inducible-GTPase-5	0.0956872	2.60287
Atp1b3	0.553912	-1.02148				Mgat5b	0.0956872	3.04377
Cabin1	0.553912	0.685262				Muc3a	0.0956872	-4.09184
Cacna1s	0.553912	2.3734				Rims1	0.0956872	1.89622
Cap2	0.553912	0.523903				V2R-110c-chrm2	0.0956872	1.98391
Eef1d	0.553912	-0.895449				Snrpf	0.096421	0.727629
Esf1	0.553912	-0.839703				Trabd2a	0.0967651	3.09352
Fbxo42	0.553912	0.57638				Btc	0.0968465	-2.29511
Fut4	0.553912	5.82296				Mapk15	0.0968465	-2.22088
Ikzf2	0.553912	0.644296				mucin-16	0.0981291	-4.53122
Nucb1	0.553912	0.591658				Gspt1	0.0988126	0.70082
Pam16	0.553912	-0.972214				Pim3	0.0988126	-1.69416
Rpl13a	0.553912	-0.564912				Pla2g4e	0.0988126	2.63174
Slc6a17	0.553912	2.06626				Slc52a3	0.0988126	1.71243
Spns1	0.553912	0.732754				Syt13	0.0988126	2.31266
Ttc29	0.553912	1.30248				Slc25a28	0.0990177	-0.5842
Tf2-1	0.556953	1.46231				P2rx1	0.0991428	-2.1971
Emc4	0.558382	0.535502				Slc15a5	0.0991428	3.56609
Styxl1	0.558382	1.13839				Unc13d	0.0991428	1.83566
Ocm	0.561137	2.62227				Smim8	0.101025	-0.696228
Panx3	0.561137	1.39457				Batf3	0.101246	4.74691
Galnt14	0.563112	-0.585634				Klhl41	0.101246	-1.80969
Crat	0.563199	1.02673				unknown-965	0.101246	-3.10462
Clasp1	0.56343	0.703196				Syt14	0.101364	3.6006
Cdc20	0.563475	-0.67793				V2R-053c-chrm2	0.10213	4.10177
Dnajb5	0.563475	1.15377				Trpc5	0.102932	4.09043
Gfra3	0.563475	0.923771				Arrdc2	0.103168	-1.96802
Prdm4	0.563475	0.503046				Cyp27a1	0.103168	-0.861204
Tmem59	0.563475	0.474134				Esr2	0.103279	2.61403
Kiaa1551	0.564796	-1.25612				unknown-604	0.103576	-0.746677
Vwa7	0.569813	-1.12086				Megf11	0.10372	2.71203
Dohh	0.570453	-0.679985				Atg4d	0.10414	-0.402306
Brd4	0.571152	-0.4478				Gpx3	0.10414	1.71957
Gba	0.571152	0.764119				Tom1	0.10414	-0.780684
Ift172	0.571152	-0.587979				V2R-012-chrm2	0.10414	4.1775
Pygm	0.571152	1.22828				Cpne9	0.104284	3.68976
Sema4d	0.571152	-0.809993				F13b	0.104284	2.40278
unknown-1023	0.571152	0.835275				Ctcfl	0.104579	4.0661
Zfand4	0.571152	0.628993				Cacna1a	0.106149	1.48189
Caps2	0.571739	0.780876				Caskin2	0.106149	0.865417
Pcbd1	0.571739	1.58963				Ccdc3	0.106149	-2.39371
Mapk8ip3	0.571858	0.711679				Fntb	0.106149	1.0592
Nedd4l	0.571858	0.567742				Prdm6	0.106149	3.85191
Nek3	0.571858	1.35156				Slc51a	0.106149	2.9831
Pdia3	0.571858	-0.459259				Spef1	0.106149	-3.70762
Smyd1	0.571858	1.65227				Kctd20	0.10785	-1.21053
Wfdc2	0.571858	-1.05875				Rsph6a	0.107913	-3.36551
Cfi	0.57296	-0.459079				Utp20	0.107913	1.12507
Khdrbs3	0.57296	-0.464015				Cdh9	0.10818	2.88178
Arid5a	0.573659	-0.834777				Anxa1	0.108641	-1.50365
Fam131c	0.573659	2.01841				Bmp2	0.109778	1.19604
Sgs3	0.573659	-2.28951				Lipase	0.109861	3.61332
Coro7	0.574448	-0.655603				Tbc1d31	0.110076	1.14122
C1qbp	0.575839	-0.764341				Olfm1	0.111045	1.75233
Eya2	0.575839	-1.38691				Kiaa1109	0.111248	-0.782458
Fam3b	0.575839	-1.19772				Nr4a2	0.111565	2.35671
Mgme1	0.575839	0.565345				unknown-588	0.111565	2.70865
Mns1	0.575839	0.870474				SYNE2	0.111714	-1.28834
Oas1a	0.575839	0.915888				Gc	0.114042	4.76772
S100a10	0.575839	-0.718567				Oscp1	0.114483	1.68535
Trmt13	0.575839	0.68677				V2R-178-chrm2	0.114483	2.52084
Utp3	0.575839	-0.571933				Adam33	0.114747	3.8558
Bladder-cancer	0.576366	-0.68594				Cfap97d1	0.114747	4.9462
C3	0.576366	-1.08119				Intu	0.114747	-1.33326
Carbohydrate-sulfotransferase	0.576366	-0.917957				Mxra8	0.114747	2.57167
Ctps1	0.576366	-0.739384				Plxna2	0.114747	2.52981
Elp3	0.576366	-0.817634				Snx21	0.114747	1.79355
Emilin1	0.576366	-1.33755				Focad	0.115479	0.919073
Gem	0.576366	-0.871355				Ihh	0.115999	3.74944
Lgalsl	0.576366	0.774142				Slc6a17	0.116027	2.72997
Pasd1	0.576366	0.748096				Slc25a33	0.116966	1.6093
Pmepa1	0.576366	0.608826				Ldlrad4	0.117391	0.889227
Scd5	0.576366	1.20878				Tmem132d	0.118492	2.14822
Snrpa1	0.576366	-0.583938				Sytl3	0.119049	1.98275
Snx25	0.576366	-0.57692				Kifap3	0.11943	-1.09676
Srd5a2	0.576366	-1.25839				Mbtd1	0.119676	-0.937948
Tcap	0.576366	2.74218				Cdhr5	0.12007	4.05645
Tfpi2	0.576366	-0.739625				Gtf2a2	0.12007	0.751737
Traf3ip2	0.576366	0.454744				Syn1	0.12007	4.47109
Ugdh	0.576366	0.708792				Tsga13	0.12007	4.06554
Zc2hc1a	0.576366	1.22544				Polr3d	0.120331	0.82542
Crabp1	0.578421	-1.51038				Cnih2	0.120543	2.52439
Eif4b	0.579723	-0.934586				Insr	0.120986	-1.01417
Qsox2	0.579723	-0.623641				Frmd1	0.121589	-1.53786
Tor3a	0.581919	-0.797531				Cunh9orf24	0.12215	-2.76122
Maoa	0.582109	0.69656				Dek	0.12215	-0.680293
Acss3	0.582449	0.953362				Drc7	0.12215	-3.96598
Bag3	0.582542	0.681385				Slc13a4	0.12215	2.60974
Hspb8	0.585545	1.10375				Hspa12a	0.122981	1.64657
Axin2	0.585602	0.75201				Cilp	0.123057	-1.47962
V2R-150b-chrm2	0.588573	-1.55504				cyp2k1	0.123057	-2.18777
Dram2	0.58861	0.958705				Dnai2	0.123057	-3.09333
Apoa1	0.589794	2.31559				Dynll1	0.123057	0.608408
Omd	0.589794	-1.61941				Mycbpap	0.123057	-0.74793
Tmem42	0.5916	0.978535				Shpk	0.123057	1.11312
Coq4	0.591895	-0.948208				Cant1	0.123213	0.665337
Epb41l3	0.591895	-1.46074				GRPR	0.123312	4.12987
Gpa33	0.591895	0.791317				GCM1	0.123397	4.10259
Wac	0.591895	0.59348				Nedd4l	0.123397	0.773496
Dpt	0.592349	-1.33485				unknown-527	0.123397	2.13765
Klhl31	0.594033	2.48211				V2R-087a-chrm2	0.123397	3.67162
Bmi1	0.595259	0.751184				C-4-methylsterol-oxidase	0.123472	2.28919
Eppin	0.595259	-1.3493				Nav3	0.123472	1.90316
Mturn	0.595259	1.06234				LGR4	0.124428	-0.716759
Odc1	0.595259	0.720674				Exosc2	0.124853	0.731998
Ccdc112	0.597395	1.04099				Adcy10	0.125156	2.24166
Pkn1	0.598958	0.753215				Cntnap5	0.125156	3.06539
Ace	0.599513	0.783296				Gramd4	0.125156	-1.33968
Crybg2	0.599513	1.1718				Itk	0.125156	3.96091
Fkbp1b	0.599513	-0.952165				Flt1	0.125354	1.12342
Idh2	0.599513	-0.564284				Asz1	0.125859	-1.78872
Klb	0.599513	0.845044				Tfap2b	0.125859	-1.66154
Nkpd1	0.599513	1.44479				Slc44a3	0.126166	0.758687
Pbld	0.599513	1.58286				Atp6v1fnb	0.126293	-2.64704
Pick1	0.599513	-0.454318				Cept1	0.126293	-0.794999
Rnls	0.599513	-0.627911				Clmn	0.126293	-1.5233
Rpl35a	0.599513	-0.751397				mst101(2)	0.126293	4.79058
S100a13	0.599513	-0.946619				Ttc25	0.126293	-1.54566
Shtn1	0.599513	0.664368				Stk31	0.127682	2.49016
Slc2a5	0.599513	0.886357				Znf382	0.127682	-0.849089
Stk39	0.599513	-0.867257				Nrxn3	0.127994	3.04587
unknown-284	0.599513	0.944142				V2R-380g-chrmZ	0.127994	-3.3366
Anxa4	0.600541	-0.46282				Serpini1	0.129163	-1.73781
Efhd2	0.600541	-0.959373				Celsr3	0.130271	3.06814
Emcn	0.600541	-1.01182				Ppp1r3g	0.131502	-2.82688
Hsp90b1	0.600541	-1.16448				Clvs1	0.13324	4.09974
PLOD2	0.600541	0.672402				Inava	0.133775	1.50839
Prelid1	0.600541	-0.481172				Tmem87a	0.133775	-0.790293
Psd4	0.600541	-0.460861				Fbxo25	0.134529	-1.55062
Rap2b	0.600541	1.39886				Ip6k2	0.134529	-0.899392
Sdf2l1	0.600541	-0.769053				Pcsk5	0.134529	3.02029
Snx19	0.600541	-0.754758				Cpt1b	0.134694	-1.67724
Spegnb	0.606955	2.64171				Fam71e1	0.134694	2.19402
Nipal2	0.608861	0.605179				Siglec1	0.135634	3.08175
Ndfip1	0.611473	0.527956				Ccdc181	0.13655	-0.998945
Cmc2	0.612074	0.688248				Prps2	0.136853	-0.724031
Ckm	0.612725	2.49804				Znf620	0.136853	-0.530259
Qsox1	0.612725	-0.947352				unknown-624	0.137462	3.34745
Mtmr9l	0.613384	1.41787				Fer1l5	0.138195	3.76371
Babam1	0.613962	-0.784101				Magi1	0.138263	-0.706461
Cald1	0.613962	-0.570643				B4galt4	0.138781	1.73833
Cdkn2aip	0.613962	-0.555271				Riiad1	0.13892	-2.71788
Fzd9	0.613962	0.682427				Ms4a8	0.138996	-0.697643
Kat2a	0.613962	0.644825				Abhd8	0.139148	2.07204
Mbtps1	0.613962	-0.44773				Gldc	0.140605	-1.64762
Ndfip2	0.613962	0.56339				Fads1	0.142723	-1.12884
Rbp5	0.613962	-0.928832				Mapk4	0.144291	0.708314
Slc27a1	0.613962	0.677709				Arsk	0.144917	1.05931
Tfeb	0.613962	1.23848				Spry4	0.144917	1.18455
Cisd3	0.614395	0.858703				Lypd6	0.145081	-2.58959
Pex16	0.614395	0.496087				Cacng8	0.145145	4.5257
Hsp90ab1	0.615404	-0.88211				Cav2	0.145145	-1.47868
Tubgcp2	0.615985	0.467793				Ano7	0.145738	-1.11017
Arl13b	0.618427	0.708315				Col9a2	0.145738	1.44601
Bfar	0.618447	-0.544538				Ext1	0.145738	0.906473
Idi1	0.618447	0.8491				unknown-856	0.145738	3.90378
Tmem88	0.618447	-0.930337				Tpx2	0.145825	2.23112
Exoc5	0.62515	0.472312				Ca3	0.146325	3.85865
Taz	0.62515	0.632674				Il17re	0.146325	-2.00906
Ahsa1	0.629213	1.18932				Olfm2	0.146689	1.67157
Alg8	0.629213	0.397599				Retreg2	0.148097	-0.638526
Borcs7	0.629213	0.712565				V2R-013a-chrm2	0.148121	4.0594
C-4-methylsterol-oxidase	0.629213	-1.43373				Uri1	0.148803	-0.469808
Eif3d	0.629213	-0.42906				C8b	0.148814	3.87268
Nt5c	0.629213	-0.838888				Myotubularin-related-10	0.148814	-0.96454
Nt5m	0.629213	-0.841705				Emc6	0.149036	-1.05113
Ppfibp2	0.629213	0.486194				CCDC17	0.149157	-2.7567
Acp2	0.629293	0.46303				Dnah3	0.150792	1.56608
Capn10	0.629293	1.25085				Coq2	0.151905	1.51575
Gab3	0.629293	1.45111				Mapk6	0.153866	0.703424
Ifitm3	0.629293	-0.633799				Tm4sf19	0.153866	3.61029
Lcmt1	0.629293	-0.524721				Bicdl1	0.153867	1.47295
Map3k14	0.629293	1.31351				Slc34a1	0.155162	4.59395
Synpo2l	0.629693	1.5678				Flnc	0.155186	-0.664846
Fam78a	0.631479	1.32631				Map3k11	0.155739	0.89148
Nudt17	0.631479	-0.840743				V2R-138a-chrm2	0.155879	1.96476
Inpp5f	0.633189	0.662527				unknown-897	0.155881	4.3987
Rps20	0.633189	-0.831004				Wdr38	0.156573	2.58374
V2R-104b-chrm2	0.636779	3.06345				Col6a2	0.157072	-1.19082
Terf1	0.637202	-0.835127				Znf426	0.157408	-0.603519
Zfand2b	0.63731	-0.525822				Nupr2	0.158108	-1.11304
CRISP-4	0.639608	-1.16452				V2R-053b-chrm2	0.158108	2.56388
Mcm5	0.639871	0.889814				Mgat4b	0.158276	-0.813421
Rsl24d1	0.64265	-0.622061				unknown-336	0.158336	-5.30309
Ssbp4	0.643127	1.44762				Adprhl1	0.159205	-1.67999
Arl8b	0.653997	0.531278				Rwdd1	0.159205	0.615744
Calu	0.653997	0.554573				Htr4	0.159338	3.68643
Cda	0.653997	0.796586				Oasl2	0.159338	3.01552
Colgalt2	0.653997	-0.621743				V2R-166c-chrm2	0.159593	3.57622
Dennd1b	0.653997	0.963522				Tac3	0.159678	-2.92117
Dusp3	0.653997	1.98007				unknown-574	0.160251	2.78949
Hdhd2	0.653997	0.799606				Naprt	0.161157	1.29139
Irgc	0.653997	-0.553102				Lamp1	0.162184	-0.706816
Mpp1	0.653997	-1.14882				__alignment_not_unique	0.162853	1.07576
Notch1	0.653997	-0.567493				unknown-996	0.16319	2.85301
Pabpc1l	0.653997	-0.718266				Lcp2	0.163238	3.34798
Pabpc4	0.653997	-0.715788				Sntn	0.164234	-4.73599
Ralgps2	0.653997	-0.764721				Cybrd1	0.165363	-0.718357
Rps15	0.653997	-0.557148				E2f2	0.165363	2.92244
S100a4	0.653997	-0.774072				Ergic2	0.165363	-0.964231
Sema5b	0.653997	0.852653				Idi1	0.165363	1.19188
Slc22a18	0.653997	-1.04955				Tex14	0.165363	1.35516
Snapc5	0.653997	0.612705				V2R-099b-chrm2	0.165363	2.54944
Tpm1	0.653997	1.55047				Cmip	0.165941	0.716363
Znf620	0.653997	-0.364132				Zfand4	0.167035	0.803404
Tmem47	0.657528	-1.11245				Cdca2	0.168313	2.81762
C9orf78	0.657893	-0.652871				Six6	0.168313	4.46505
Mafb	0.657893	2.00965				unknown-329	0.168313	3.5076
Cyp1b1	0.658178	-0.977349				Gucy2d	0.16861	-4.48712
Itgb5	0.659903	0.829596				Fdft1	0.169221	1.08016
Smarcd2	0.661444	0.632616				Kank1	0.169221	-1.00222
Apcdd1	0.661881	-0.997902				Sav1	0.169221	0.729987
Ecsit	0.661881	0.449692				Hao1	0.169814	1.68985
Grb7	0.661881	0.803587				Plppr4	0.170751	4.08154
Pcmtd2	0.661881	0.959775				Chst10	0.173433	-1.39634
Phactr1	0.661881	1.86084				Efemp2	0.173433	-1.22046
S100a1	0.661881	-0.769613				Tap2	0.173433	1.79504
Tsc2	0.661881	0.575612				Esyt1	0.173974	-1.3727
Endod1	0.663827	0.971172				Slc8a1	0.174079	2.86021
Hyal2	0.663827	0.77527				Fgf11	0.174748	2.95513
Serping1	0.663827	-0.570279				Gpx2	0.174806	1.61492
Itgb6	0.666266	-0.91356				Tgm1	0.175617	-3.04625
Gad1	0.668372	0.656562				Dcps	0.176193	-0.784378
Aldh1a3	0.669854	-1.10016				Spout1	0.176193	0.870433
Aldoa	0.669854	1.06413				Crp	0.177636	-1.67027
Amacr	0.669854	0.625694				Atp5mc1	0.178884	0.801781
Cyp2c14	0.669854	-1.07559				Calca	0.178884	-1.33584
Exosc10	0.669854	-0.587292				Capsl	0.178884	-3.01435
Hspa2	0.669854	-0.896865				Ccne1	0.178884	-0.806434
Ipo13	0.669854	0.640714				Fam228b	0.178884	-1.80983
Kcnc1	0.669854	-1.02407				Hook2	0.178884	-0.792632
Mme	0.669854	0.606338				OR-261-chrm6	0.178884	2.51417
Mmp15	0.669854	-0.381925				Rasal3	0.178884	2.23547
Pabpc1	0.669854	-0.706955				Rbm20	0.178884	-1.22972
Pelo	0.669854	-0.516655				Tril	0.178884	-2.05898
Prkar2a	0.669854	0.566384				Znf593	0.178884	-1.00324
Pxn	0.669854	-0.453979				Mpp2	0.178909	2.08373
Rbm3	0.669854	-0.574128				Mat2a	0.180136	-0.69381
Slc39a6	0.669854	0.442785				Psd3	0.180596	1.54836
Stard10	0.669854	-0.621531				unknown-270	0.180596	4.80595
Sucla2	0.669854	0.471707				Dynll2	0.180642	0.573278
Tecpr1	0.669854	0.67248				Krt24	0.180642	-4.34521
Trappc6b	0.669854	0.560414				Dgkk	0.180972	1.9474
Utp20	0.669854	0.704168				Acp1	0.181	0.952653
Eif6	0.670512	-0.564499				unknown-937	0.181	2.7314
Atp2c2	0.671773	-0.50615				Znf395	0.181	-1.30012
Sem1	0.671773	0.680707				Ecm2	0.181448	-1.44667
Tbc1d17	0.671773	0.565899				Dgkg	0.181607	-1.909
Tmem204	0.671773	0.947362				Pde9a	0.181607	1.9163
Fam169a	0.6723	-0.860934				Ahsa1	0.182742	1.63211
Cdk4	0.672884	-0.521054				Aqp6	0.182742	4.13963
Fkbp11	0.672884	-0.723086				Arhgef39	0.182742	1.559
Hes4	0.672884	-0.792721				Cast	0.182742	-0.707413
Itgb1bp2	0.672884	0.967975				Dlx4	0.182742	-1.45206
Mrc1	0.672884	0.973149				Evpl	0.182742	-1.13956
Rpl6	0.672884	-0.471093				Ift46	0.182742	-1.11403
Aqp1	0.673446	-0.872458				Il15ra	0.182742	3.86456
Eif3f	0.673446	-0.715472				Mafa-b	0.182742	2.66603
Mapk7	0.673446	1.00916				Magi2	0.182742	1.75094
Ncor2	0.673446	-0.590139				Mybbp1a	0.182742	0.613467
Nr1h3	0.673446	0.474457				Nme5	0.182742	-3.04093
Rpl4	0.673446	-0.550939				Plekhn1	0.182742	1.89728
Xylt1	0.673446	0.603531				Sptb	0.182742	1.54449
Dnaja4	0.674693	1.25415				Ttc12	0.182742	-1.72608
Fmod	0.674693	-0.965521				Wasl	0.182742	0.907888
Nob1	0.674693	-0.618194				Wisp1	0.182742	-2.10203
Rhce	0.674693	-0.652068				ZPBP2	0.182742	3.28523
Acyp2	0.67525	-1.10298				Zswim2	0.182742	0.96804
Cyp2j5	0.67525	0.678464				TM-200A	0.183092	0.958412
G6pc	0.67525	1.30737				V2R-336a-chrmZ	0.183092	4.2381
Hspa12a	0.67525	1.09125				V2R-056-chrm2	0.183175	4.14275
Ogfod3	0.67525	-0.554891				Cenpj	0.183684	-1.42781
Polrmt	0.67525	-0.631989				Mtr	0.183684	-1.19017
Rps19	0.67525	-0.539722				Hes1	0.183888	-2.00197
Slc34a2	0.67525	-1.16278				Mia3	0.183888	-0.519492
Slc5a6	0.67525	-0.536425				Corin	0.183891	3.19373
Slc6a14	0.67525	0.945276				Plekhg7	0.183891	-2.83459
Stt3a	0.67525	-0.369643				Upk1a	0.183891	-2.99335
Cubn	0.677948	1.20886				V2R-336b-chrmZ	0.183891	3.46168
Pgrmc2	0.678452	-0.515906				Pkp3	0.184142	-0.761403
Acsf2	0.679499	-0.425645				Tnmd	0.184142	-1.82363
Alkal2	0.679499	-0.89399				Sardh	0.184812	-0.924487
Btd	0.679499	0.946925				Dynlt3	0.185114	-1.94279
Carkd	0.679499	0.464314				Me2	0.185114	-0.993565
FLRT3	0.679499	0.856088				Sh3bp1	0.186536	-1.1617
Rpl3l	0.679499	1.46805				Ndufa9	0.1866	0.693238
Tumor-associated-Ca-signal	0.679499	-1.99824				Tex47	0.1866	0.441178
LYZ	0.679946	-1.52175				Isg15	0.187836	1.7524
Aco2	0.682886	-0.382032				Slc36a1	0.187836	-1.10249
Atp6v1g1	0.682886	-0.372918				Stag3	0.18787	1.93198
Becn1	0.682886	0.541668				Far1	0.187982	-1.51397
C6orf62	0.682886	-0.478756				Pdk4	0.187982	-2.1314
Cathelicidin-related-peptide	0.682886	2.19451				Zyg11b	0.187982	0.506952
Cdk14	0.682886	1.10508				Cdkn1c	0.18807	-1.05453
Cilp	0.682886	-1.01663				Adgrf5	0.189255	-1.42249
Cngb1	0.682886	1.16191				Gys1	0.189255	0.687283
D7h11orf16	0.682886	-1.03932				Ifitm3	0.189255	-0.822731
Des	0.682886	1.42738				Klf3	0.189255	0.855741
Drosha	0.682886	-0.415238				V2R-104a-chrm2	0.189683	3.68578
Ectoderm-neural-cortex	0.682886	-0.959687				Cyp51a1	0.191079	1.72448
Egln2	0.682886	-0.393548				Abhd12	0.191089	-0.736868
Emc10	0.682886	0.6074				Dnaja4	0.191089	1.78944
Fam13b	0.682886	0.634709				Dpysl3	0.191089	-1.06736
Fgfr1	0.682886	1.23223				Foxp2	0.191089	-0.640105
Gripap1	0.682886	0.512405				Neu1	0.191089	0.792222
Gtf2i	0.682886	-0.490065				Nhs	0.191089	2.37247
Gtf3c5	0.682886	-0.693175				Ntrk3	0.191089	2.61742
H3	0.682886	-0.914649				Plxna1	0.191089	1.10342
Hrc	0.682886	1.94979				Riok3	0.191089	-0.730358
Ino80c	0.682886	1.10954				Rnf152	0.191089	1.77805
Mllt3	0.682886	0.681729				GP1	0.192158	-3.74013
Mthfs	0.682886	0.700278				lymphocyte-antigen-6E-2	0.192158	-2.99197
Pes1	0.682886	-0.432334				Msmo1	0.192158	1.26726
Pkd2l2	0.682886	3.18588				Olfm3	0.192158	1.93887
Pltp	0.682886	-1.80629				Scel	0.192158	-1.72561
Ppan	0.682886	-0.519904				Sphk1	0.192158	1.92793
Sprouty-1	0.682886	-0.573722				Il18r1	0.192817	2.47661
St3gal2	0.682886	0.598453				Arglu1	0.19303	-0.667418
Stard3	0.682886	0.589598				Tmem178b	0.19303	0.968915
Stx7	0.682886	0.571717				Enox1	0.193524	0.849185
Suclg2	0.682886	0.488731				Grik4	0.194013	2.21637
Tead1	0.682886	1.14766				Pan3	0.194013	-0.779986
Tmem38a	0.682886	2.01333				Podn	0.194013	-2.03617
Trpt1	0.682886	1.54071				Kcnn4	0.195335	-0.804992
Tspo	0.682886	0.629558				Trpm2	0.195335	3.29453
Ttc19	0.682886	-0.76195				Olfml3	0.195336	-1.07988
Usp5	0.682886	-0.312844				Aida	0.195663	0.634954
Vcl	0.682886	-0.438563				Fam217b	0.195831	0.794906
Znf592	0.682886	0.569942				Slc29a4	0.195831	2.44325
Cunh9orf24	0.683525	-1.79746				V2R-059a-chrm2	0.195892	2.3467
Klhl41	0.683525	1.09912				Psmd5	0.197991	-0.803621
Myl5	0.683525	2.10716				Vcan	0.197996	-1.00811
Pan2	0.683525	-0.668851				Jam2	0.19919	-0.897321
Pggt1b	0.683525	0.435233				Pstk	0.199458	-0.690473
Slc7a11	0.683525	1.12961				Slc35a2	0.199659	0.806459
Tcea3	0.683525	-0.555184				Dars2	0.200083	-0.828924
Ngdn	0.685692	-0.615775				Slc1a7	0.200554	2.37672
Nipsnap3a	0.685692	-0.73718				Kcng4	0.200678	3.94426
Rmdn1	0.685692	0.682567				Slco1b2	0.200678	3.33067
Acaca	0.685831	0.541675				Plxnd1	0.201002	1.3377
Braf	0.685831	0.85002				Trpt1	0.201002	-1.91171
Cad	0.685831	-0.592092				Cd9	0.201177	0.784136
Cd248	0.685831	-1.18863				Pif1	0.202286	4.00206
Gnptg	0.685831	0.473868				Ip6k1	0.202405	-0.824906
PCSK5	0.685831	0.961385				Fgl2	0.202773	-1.63489
Rbms1	0.685831	-0.568562				Cnn3	0.203524	0.688647
Rps11	0.685831	-0.784162				Mid1ip1	0.203739	0.901725
S100a6	0.685831	-0.756187				Rad54l	0.203739	3.05209
Serpine2	0.685831	-0.52929				Ick	0.204723	-1.34198
Spag8	0.685831	-1.45264				Igf2bp3	0.204723	-1.11381
Tmem127	0.685831	0.485041				Psme4	0.204723	0.81304
Znf396	0.685831	-0.46713				Ophn1	0.204789	1.16518
Znf593	0.685831	-0.673249				Col26a1	0.206473	3.43771
Ifitm5	0.690708	-0.58538				Spata18	0.206473	-2.07986
Crb3	0.691289	0.370858				Icam1	0.206777	1.27576
Ahcy	0.693256	0.523224				beta-defensin-16	0.207195	-2.79028
Rnft2	0.693989	0.899549				Dcst2	0.207195	3.53531
Dusp26	0.694446	1.84456				Mta2	0.207195	-1.02009
Rce1	0.694446	-0.774405				Gcg	0.208471	4.07301
Tmed6	0.694446	2.82171				Fn3k	0.208623	-1.59499
Zbtb7b	0.694446	-0.776953				Sytl2	0.209181	-0.513416
Hsph1	0.694593	1.76697				Hacd4	0.209665	1.89424
Dnajb11	0.696873	-0.585004				Saraf	0.212222	-0.640808
Kank1	0.696873	0.830426				Ghrhr	0.212475	4.26381
Lrrk2	0.696873	1.1887				Rhog	0.212475	0.736393
Plat	0.696873	-0.503341				Isl1	0.212674	4.41454
Znf839	0.696873	0.563527				Pmepa1	0.212674	0.685611
Usp32	0.697442	0.420948				Stat5b	0.213327	-1.42435
Cdk6	0.701173	1.08015				Dach2	0.213499	2.30804
Ccdc185	0.708416	-1.07051				Bcl11a	0.213732	-1.54726
Ikzf4	0.708416	0.861071				Sap130	0.214061	-0.519725
Cc2d1b	0.708822	0.679599				Nphs1	0.214377	-0.81621
Cyt-C-oxidase	0.708822	-0.465103				Ect2l	0.214537	-1.87594
Ifgge	0.708951	2.07656				Zdhhc16	0.214537	0.69505
Rpl5	0.708951	-0.560985				Brsk1	0.215291	2.43794
St3gal1	0.708951	0.60283				Cry1	0.215291	0.736319
Tubb1	0.708951	0.987296				Crybg1	0.215291	-1.04371
Zmiz2	0.708951	0.769977				Dcn	0.215291	-1.55869
Cacna2d1	0.70962	1.17439				Efcab5	0.215291	-2.638
Gnpat	0.70962	-0.589943				Fos	0.215291	2.81153
Ror2	0.70962	1.41835				Klhl36	0.215291	0.822868
Ankrd40	0.709697	0.957318				Lgals3	0.215291	0.642027
Micall1	0.709697	0.419615				Nalcn	0.215291	1.52901
V2R-075-chrm2	0.709697	1.64543				Pde11a	0.215291	2.40974
Nkx1-2	0.713266	-0.941652				Rasgef1c	0.215291	1.0506
Bckdhb	0.714179	0.457167				Rbm44	0.215291	2.01744
Dnajc6	0.714179	0.460718				Shmt1	0.215291	-1.29564
Ranbp1	0.714179	-0.370232				Sipa1	0.215291	1.04659
Rpl12	0.717763	-0.572977				Slit1	0.215291	1.82245
Tmem229b	0.718534	0.738354				Slc39a10	0.215607	1.1585
Ddx23	0.719175	-0.388938				Map1lc3a	0.215627	1.32648
Pde7b	0.721211	0.960725				Slc12a6	0.215627	-0.65823
Pik3r6	0.721211	0.493871				Tmem178	0.215945	0.926399
Washc2c	0.721211	-0.405856				Capn6	0.21598	1.45314
Acod1	0.721672	-0.860034				Slc25a43	0.21598	-1.21002
Ctc1	0.721672	0.577962				Tbx19	0.216572	1.77548
Junb	0.721672	-1.21623				V2R-236-chrmZ	0.216572	3.09237
Tmem136	0.721672	1.31658				Klhdc1	0.217073	-0.928704
Polr3gl	0.721906	-0.576796				Mcm2	0.217501	1.81799
Colgalt1	0.726143	-0.627178				Ddit3	0.219045	1.53979
Drg1	0.726143	0.433031				PRUNE2	0.219153	5.04254
Pgap1	0.726143	0.861159				Uba2	0.219599	-0.882386
Cercam	0.728818	-0.623492				Gfra1	0.219796	2.22443
Ankrd52	0.729606	0.722946				C9orf85	0.220794	0.970514
Arhgef3	0.729606	0.633634				PIG-W	0.220794	-0.619695
Cblb	0.729606	0.711474				Piwil4	0.220794	1.83373
COX19	0.729606	-0.649302				Spsb1	0.220794	0.947821
Ctdspl	0.729606	1.20285				unknown-686	0.220794	0.722944
Cyp2c40	0.729606	2.07665				Washc2c	0.221345	-0.54972
D2hgdh	0.729606	-0.719647				Mchr1	0.221837	0.977046
Dse	0.729606	-1.42036				Bin1	0.222466	1.88904
Hyaluronidase	0.729606	0.621336				Cdh3	0.222466	1.4331
Itpr3	0.729606	0.625519				Ifnar2	0.222466	-0.70251
Mapk3	0.729606	-0.398762				Prmt8	0.222466	-0.940273
Mrps18a	0.729606	0.403936				Elovl4	0.222816	1.46712
Sult6b1	0.729606	0.836368				Bambi	0.223664	-1.28879
unknown-432	0.729606	-0.910153				Col5a2	0.223664	-2.58297
Vars2	0.729606	-0.50259				Tmprss2	0.223664	-1.62133
Wbp1l	0.729606	0.490354				Ms4a4d	0.224612	-1.18061
Nae1	0.72967	0.408358				Cntn2	0.225294	2.05596
Stat6	0.72967	0.894815				Mamld1	0.226208	0.996
V2R-029a-chrm2	0.730526	1.93587				Smpd3	0.226227	3.70788
Clhc1	0.730989	0.801908				Eno4	0.226286	0.959621
Mettl7a	0.731512	-0.490855				H2bc21	0.226286	-0.917029
Trim28	0.732209	0.788311				Kirrel3	0.226286	1.14093
Aco1	0.732298	0.342042				Pcolce2	0.226286	-3.27005
Cyp1a1	0.733279	0.747482				Rem2	0.226286	2.90607
Nop56	0.733279	-0.556963				Trpm3	0.226286	2.37158
Ralbp1	0.733279	-0.444661				Krt10	0.226527	-3.47288
Tmem242	0.73332	0.611456				Il12b	0.226656	3.04286
Adrb1	0.733757	0.969519				Gas1	0.22759	-1.47161
Akr1a1	0.733757	0.573566				Rab5if	0.22759	0.653293
Bmp2	0.733757	0.69421				Reep5	0.228199	-0.41835
Cflar	0.733757	0.547257				Map3k1	0.228842	-0.774097
Cttn	0.733757	0.439941				Barhl2	0.228898	3.70468
G3bp1	0.733757	-0.390151				Tcea3	0.230969	-0.725779
GCG	0.733757	0.852957				Tumor-associated-Ca-signal	0.230969	-2.65134
Gpd1	0.733757	0.683461				Alb	0.232126	4.48221
Gtf2f1	0.733757	-0.413566				Tbx5	0.232126	3.11777
Ncl	0.733757	-0.56148				Trpv6	0.232126	-0.574081
Pgd	0.733757	-0.384936				Ugcg	0.232126	1.65488
Pou6f1	0.733757	0.776674				V2R-043-chrm2	0.232126	3.582
Sp1	0.733757	0.528081				Kcnk10	0.232209	3.49667
unknown-149	0.733757	-0.876295				Tmod1	0.232383	-1.70275
unknown-641	0.733757	2.03048				Por	0.234564	-1.04106
Vopp1	0.733757	0.771156				unknown-182	0.234564	-2.56139
Gmps	0.735031	-0.59258				Spink5	0.234865	-4.1745
Elmo1	0.738268	0.658118				Tmed6	0.235866	3.91241
Zfyve27	0.738268	0.829736				Slc25a1	0.237086	-0.7641
40S-S15a	0.740596	-0.610976				Itga8	0.238865	2.17891
Ecm2	0.741638	-0.959606				Ecel1	0.239065	2.01504
claudin-34	0.742651	-0.926391				mucin-3B	0.239065	3.3584
Comtd1	0.742651	0.625715				Reg1a	0.239993	2.94907
Dnajc3	0.742651	-0.6763				Cdc45	0.240019	3.25685
Ergic1	0.742651	0.322793				Sprouty-1	0.240019	-0.728805
Ndrg4	0.742651	1.13991				Eng	0.240393	1.04789
P2rx4	0.742651	-0.500188				Prmt1	0.241035	-0.910018
Pgk1	0.742651	-0.521113				V2R-028-chrm2	0.241234	4.05705
Rerg	0.742651	-0.812414				Adgrd2	0.241526	3.49494
Smim22	0.74273	-0.474264				CD209b	0.241526	4.20612
Akap17a	0.744036	-0.53556				GUCY1B2	0.241526	2.20326
Noct	0.744889	0.856944				Nat8	0.241526	3.14376
Crabp2	0.746122	-0.807628				Nceh1	0.241526	-1.06828
Lyst	0.746962	-0.517241				Padi1	0.241526	2.39201
Gys1	0.75065	0.494585				Pcolce	0.241526	-1.53107
Tp53rk	0.75065	-0.525483				Pkp4	0.241526	-0.723301
Efna4	0.754109	-1.20737				Sulfotransferase	0.241526	1.08741
Utp11l	0.754109	-0.554892				Tmem120b	0.241526	1.05755
Dnah10	0.761793	0.967005				TMEM212	0.241526	2.93891
Dym	0.763296	0.381724				Zc3hc1	0.241526	0.923496
Spr	0.763296	-1.25408				ZNF883	0.241526	-0.929488
Trim27	0.763296	0.532132				Hpdl	0.242401	2.19237
Abr	0.763508	0.419413				Sik1	0.242401	2.58233
Jam2	0.763508	-0.643777				Sox3	0.242597	-1.8304
Rbp7	0.765376	1.01918				Trim37	0.242597	0.614263
Osbp2	0.765967	0.985037				Vav1	0.242597	1.90773
Aida	0.766868	0.407057				Nuak2	0.243231	-1.86552
Txlnb	0.769926	1.86417				Tsen34	0.244581	1.04683
Plk2	0.770115	-0.556916				Efr3a	0.245146	1.31201
Txndc16	0.770638	0.861758				Adcy8	0.245354	-0.678427
Fam217b	0.771229	0.55607				Trpc1	0.245354	-1.1716
Sgk3	0.771813	-0.626071				Sdc4	0.245912	-1.00231
Calm2	0.773395	1.04647				Slc6a14	0.245912	1.25539
Cfap77	0.773395	-1.41289				Aste1	0.246078	-0.853104
Ndufa9	0.773395	0.438532				Mtpap	0.24614	-1.1928
Spag6	0.773409	-1.80692				Ky	0.24623	-1.46031
Kif19	0.777635	-1.00118				Fam78a	0.248101	1.49412
Nolc1	0.778052	-0.33875				Gjb4	0.248101	-2.6857
Rpl24	0.778052	-0.546481				Mrpl27	0.248101	0.506157
Tmlhe	0.779383	0.784398				Ptp4a1	0.248101	0.451453
unknown-869	0.779383	0.819784				Tada2a	0.24847	0.695034
Habp4	0.779665	-0.438756				V2R-042c-chrm2	0.24847	4.03588
Peak1	0.779665	0.894556				Cd248	0.248518	-1.4742
Pum3	0.779665	-0.552345				Fam161a	0.248956	-1.07104
Rpl10a	0.779665	-0.519411				Maoa	0.249008	0.781271
Tmem41b	0.779665	0.556738				Mcc	0.249008	0.69888
Tsen34	0.779665	0.764066				Znf197	0.249008	-2.01902
Nsd3	0.782005	-0.460135				Dpt	0.249732	-1.5302
Gdf6	0.782254	0.533244				Crabp1	0.249938	2.0592
Gpr146	0.782254	1.06167				Bhlha15	0.250254	0.710262
Greb1l	0.782254	0.743611				Ankar	0.250334	1.1869
Interferon-inducible-GTPase-5	0.782254	1.40143				Aga	0.250354	-0.590755
Itga2b	0.782254	0.905085				Alg13	0.250434	-1.74481
Myl3	0.782254	2.25949				Galnt5	0.250434	1.48434
Slc49a3	0.782254	-0.893805				Kri1	0.250434	-0.460864
Ube2b	0.782254	0.584342				Slco4c1	0.250434	-1.6304
Ap4b1	0.783255	0.52036				Araf	0.250702	-0.568688
Frmd8	0.78361	-0.428153				Lipe	0.250702	0.823085
Insig1	0.786164	0.883049				FSTL4	0.250776	2.33973
Mcf2l2	0.786537	0.911506				Cd84	0.251725	1.20575
Cdc23	0.790349	0.508623				Mpp3	0.251725	1.86645
Rps2	0.791278	-0.465344				Nebl	0.252421	1.5399
beta-defensin-05	0.791562	-0.964716				Emc10	0.252954	0.806367
Sidt1	0.791618	0.828866				Cyp2c40	0.253701	-2.77258
Slc8b1	0.791618	0.832407				Phf21b	0.253824	2.242
Dhdds	0.791756	-0.317529				Gpr139	0.254377	-1.50646
Flna	0.792643	0.548269				Mertk	0.254377	-1.10451
Apex1	0.796532	-0.394605				Ncaph2	0.254377	1.87106
Coq10a	0.796532	0.754244				Rabep1	0.254377	-0.677934
Crem	0.796532	1.40909				Slc7a3	0.254377	1.07335
Cyren	0.796532	-0.733077				Itpkb	0.25458	0.551852
Ell2	0.796532	0.403639				Hsph1	0.25524	2.40174
Flnc	0.796532	-0.391772				Polr2d	0.257098	0.882355
Gcdh	0.796532	0.546858				Pik3r3	0.257649	-0.953543
Gpr135	0.796532	-0.409876				Pik3r5	0.257649	1.85919
Hnrnpa1	0.796532	-0.645801				Eya1	0.257714	2.10621
Hnrnpdl	0.796532	-0.306828				Frrs1	0.257714	1.71132
Hspb9	0.796532	1.19455				Cecr2	0.258139	4.01543
Isg20l2	0.796532	-0.616383				V2R-184b-chrm2	0.259116	2.27965
Mat2a	0.796532	-0.422427				Veph1	0.259116	2.24258
Naxd	0.796532	0.36248				Kdm6b	0.26025	-1.28862
Nr1d2	0.796532	0.566231				Kcnd1	0.260421	2.409
Pcgf2	0.796532	0.647645				Krt42	0.260694	1.23971
Pdia6	0.796532	-0.648296				Hnf4g	0.26125	1.95926
Polr3d	0.796532	0.495175				Slco1c1	0.261966	-1.60661
Rpl7a	0.796532	-0.511008				Tnfrsf4	0.262985	2.73219
Slc30a5	0.796532	-0.271498				Otud7a	0.263041	-1.15837
Tmem128	0.796532	-0.669188				Ffar4	0.263108	-2.9058
Tmem260	0.796532	0.920782				Ggh	0.263108	-1.73958
Transducin	0.796532	0.375239				Hepacam	0.263864	3.63856
Ube2z	0.796532	0.744975				Kctd14	0.263864	0.608718
Vrk2	0.796532	-0.807687				Nup50	0.263864	0.405382
Xylt2	0.796532	0.610932				Samd11	0.263864	0.801728
Znf706	0.796532	0.454052				Spns2	0.263864	1.64149
Tmem192	0.796602	-0.527825				Gp1bb	0.264193	3.244
Cry2	0.798151	0.464546				Itih3	0.264193	2.36346
Eppk1	0.798151	-1.01083				Lst1	0.264193	2.79279
Kif23	0.798151	0.661697				unknown-864	0.264193	2.4857
Psmd6	0.798151	-0.368509				Cd59	0.26437	-1.11357
Cpne8	0.800121	0.727498				Cyp4b1	0.26437	-0.588921
Abcc4	0.800817	0.898015				Miox	0.26437	2.49987
ASPN	0.800817	-0.456182				Rbms1	0.26437	-0.698034
Ehmt2	0.800817	0.518093				Slc17a6	0.26437	2.06391
Hnrnpk	0.800817	-0.236786				beta-defensin-01	0.264787	-2.02477
Kctd12	0.800817	1.58666				Slc44a5	0.265247	-0.528725
Lipg	0.800817	0.875009				Ttc6	0.265443	-2.44889
Prmt9	0.800817	0.593731				Birc7	0.265909	-0.944869
Slc26a6	0.800817	0.518106				Ankrd13c	0.266045	0.8185
Ssr1	0.800817	-0.300271				Coq10a	0.266273	0.99432
Tnfaip2	0.800817	0.893924				Cacna1f	0.266497	2.74714
unknown-051	0.800817	-0.707518				Iba57	0.267438	0.697294
Znf367	0.800817	-0.780672				Jph4	0.267438	3.45803
Cmtm8	0.804466	0.685974				Ppp1ca	0.267438	-0.766848
Ccdc80	0.804657	-0.743562				Cdkn2c	0.267608	-1.12517
Arhgap28	0.804918	0.592614				Cttnbp2	0.267608	-0.96978
Spry4	0.807315	0.688743				Eif4g2	0.267608	0.568078
Mcm2	0.808456	1.18761				Hmgn1	0.267608	-0.476527
Extl3	0.808937	0.489116				Runx1t1	0.267608	-1.62721
Fbf1	0.808937	-0.506117				Surf2	0.267608	0.664196
Fuca2	0.811623	0.463919				Fgl1	0.267722	-1.60818
Pak1	0.811623	1.0989				Dnajc27	0.268171	-1.0942
Rpl11	0.811623	-0.433292				Fras1	0.268171	2.44372
Pgm2	0.811866	-0.336007				Mxra5	0.268171	2.41096
Sft2d3	0.811866	0.873493				Nkx3-1	0.268171	-3.14664
Ttc7a	0.811866	0.435267				Slc43a1	0.268171	-0.533451
Ift22	0.811885	-0.767182				ZNF516	0.268171	-1.76252
Irak1bp1	0.811885	0.484778				Adh7	0.269265	-0.702503
Nans	0.811885	-0.601908				Col6a3	0.270626	-1.18508
Smad9	0.811885	0.458994				Flvcr1	0.270626	1.10865
Usp6nl	0.811885	-0.53105				Npr3	0.270626	1.27762
Wdr73	0.811885	1.11802				Znf433	0.271433	-1.44554
Gfra1	0.812252	1.42748				Anpep	0.271498	-1.3116
V2R-275-chrmZ	0.812465	-2.15632				Kif14	0.272196	1.7402
Fermt2	0.813585	-0.722691				Tmem178a	0.272196	0.681235
Stoml2	0.813859	-0.620919				Gaa	0.272256	-0.756866
Slc25a46	0.817011	-0.320226				Tcaf2	0.272256	1.41963
Cyp46a1	0.81731	0.879852				St8sia5	0.272259	2.05526
Pcsk5	0.818943	1.66673				Hnrnpd	0.272945	-0.693034
Dapk2	0.819374	-0.681741				Pgm3	0.274945	-0.59807
Mefv	0.819374	-1.13345				Siglec13	0.274945	2.32626
PSPN	0.819374	0.716589				Ccdc66	0.275734	-0.936358
Sterol-4-alpha-carboxylate	0.819374	-0.7071				Cfap97d2	0.275734	-3.31984
Mfsd11	0.821906	0.577678				TM-126A	0.275734	0.632837
Add3	0.822109	0.363657				unknown-1053	0.275734	3.68715
ASDURF	0.822109	0.993568				Pclaf	0.276011	2.89633
Ky	0.822109	1.04017				Adgrl1	0.276102	-0.926374
Rack1	0.822109	-0.515071				Tmtc1	0.277168	1.30667
Gtf2h1	0.825635	0.540929				Ralgps2	0.278613	-0.898239
Adamts19	0.826183	0.96092				Arap3	0.278949	1.27117
Cdk7	0.826183	0.593243				Btbd2	0.278949	-0.464178
Pitpnm2	0.826183	1.08428				Carns1	0.278949	1.26147
Arl5c	0.826815	1.11384				Dnaja1	0.278949	1.41865
Asgr1	0.826871	-1.00683				gsto1	0.278949	1.46946
Megf8	0.826871	0.582325				Hnf4a	0.278949	1.96896
Mif	0.826871	-0.893535				Kcnj3	0.278949	2.86437
Nagpa	0.826871	0.995989				Ldlr	0.278949	1.20157
Pnck	0.826871	1.12632				Map3k7	0.278949	0.473032
Psmd1	0.826871	-0.756019				NRSN1	0.278949	-2.49816
Slc20a1	0.826871	0.36835				Pik3r1	0.278949	-0.938222
Znf423	0.826871	1.17658				Slc25a6	0.278949	-1.02848
Znf646	0.826871	-0.552734				Trabd2b	0.278949	3.31138
unknown-028	0.828477	-0.507594				Trim24	0.278949	-0.637342
Angpt2	0.828574	0.923999				unknown-615	0.278949	4.04654
Chordc1	0.828574	0.956754				Csf1r	0.2794	1.63158
Polr3k	0.828574	-1.03519				Tcp11l2	0.279628	-0.887001
Znf14	0.828574	-0.659335				Fry	0.280133	-1.11917
Cul1	0.829044	0.487361				Hcls1	0.280133	1.85736
Galm	0.829044	0.791559				Wwc2	0.280133	-0.814736
Imp3	0.829044	-0.552217				Adarb2	0.280219	0.868427
Cbfb	0.8319	0.857353				Chaf1a	0.280219	0.726266
Hdac5	0.8319	0.687024				Hps3	0.280219	-0.73492
Exosc9	0.83511	-0.511783				Itga4	0.280219	-1.77674
Snx21	0.83717	0.956693				Kat6b	0.280219	-0.803245
Dhrs1	0.838767	-0.488024				P4hb	0.280219	-0.935411
Kiaa1143	0.838767	0.524526				Sema3g	0.280219	1.51488
Slc5a10	0.838767	0.506426				Spata6	0.280219	-0.964002
Tesc	0.838767	-1.02304				Znf677	0.280219	-0.921533
Myo1c	0.839042	-0.310917				Cyp2ab1	0.280334	1.57982
Odf3b	0.839042	1.5789				Lpar1	0.280582	0.802057
Sult1c2	0.839042	0.41215				Mrpl42	0.280966	-0.603379
Slc11a2	0.839114	-0.432167				Stag2	0.282258	-0.478215
ZNF391	0.839114	-0.648402				V2R-191-chrmZ	0.282258	3.25935
Cep350	0.841747	0.562419				Golga5	0.282278	-0.565556
Ddah1	0.841747	0.480949				Piwil1	0.282278	2.88215
Fuca1	0.841747	-0.599395				Insig1	0.282337	1.24953
Kmt5a	0.841747	0.507243				Znf653	0.282337	-0.625104
Lpcat3	0.841747	0.692441				P2rx3	0.282851	3.87738
Lyplal1	0.841747	0.662464				Plekhg4	0.282851	2.27271
Rps5	0.841747	-0.463715				Transducin	0.282851	0.520773
Thsd7b	0.841747	1.12604				Tmem206	0.284652	-0.660364
Btbd7	0.841888	0.645445				Man2a2	0.284773	0.555274
Mdm1	0.841888	0.874893				Nkapd1	0.284773	0.729565
Nme7	0.841888	-0.517781				Cntn5	0.285672	1.56072
Rmc1	0.841888	-0.513682				Bbof1	0.286705	-0.710073
Rplp1	0.841888	-0.64667				Hsp90ab1	0.286705	-1.04621
Rps25	0.841888	-0.472487				Nol4l	0.286705	1.06895
Tm9sf2	0.841888	-0.253797				Tnr	0.286705	2.91289
Gpt	0.843923	0.530749				Wdr17	0.286705	1.51461
Apobec2	0.844615	1.27034				Znf14	0.286705	-0.937995
Plxnb2	0.844615	0.359627				Agmo	0.28724	-0.610514
Tnfsf10	0.844615	0.555331				Dkc1	0.287361	0.672944
Ube2s	0.844615	-0.500845				Eif3f	0.287361	-0.896117
Anxa1	0.847502	-0.778627				Eva1c	0.287361	-2.10225
Arhgef10l	0.847502	-0.665246				Gripap1	0.287361	0.611376
Cyp1d1	0.847502	0.707458				Ric3	0.287361	-0.867027
Dmac2	0.847502	0.776096				Sh3gl2	0.287361	0.949782
Mbtps2	0.847502	0.568216				Boc	0.287908	0.754498
Nifk	0.847502	-0.721467				Cacna1b	0.287908	3.46389
Plac9	0.850021	-0.904362				Mis18bp1	0.287908	2.47857
H2ax	0.850099	-1.00631				Ankrd24	0.288372	1.94043
Slc9a6	0.850099	0.573856				Itgb6	0.288372	-1.11319
Wipf2	0.850099	0.775666				V2R-245a-chrm2	0.288372	4.37198
Itgax	0.850646	0.728432				Gm2a	0.288679	-0.88175
Ilkap	0.851094	0.478383				Pax6	0.288679	2.41906
Pgam2	0.851094	1.23527				Psd2	0.288679	2.67192
Btbd9	0.852523	0.627596				Rarres2	0.288679	0.806287
Dpp4	0.855978	0.475158				Spint2	0.288679	-1.68628
Lpin2	0.855978	-0.758651				Map1b	0.288727	1.1302
Rps24	0.855978	-0.518308				Snrk	0.288727	1.22973
Cdc6	0.856268	1.15081				Stxbp1	0.288727	-1.34662
Epn1	0.856268	0.467052				Tmprss12	0.288727	3.73671
Eva1c	0.856268	-1.45074				V2R-175a-chrm2	0.288727	4.30839
Mrpl4	0.856268	-0.345375				Arl15	0.289229	1.8329
Ppara	0.856268	0.767473				unknown-962	0.289266	-1.65087
Ppp6r1	0.856268	0.371316				Rab1a	0.289284	0.355425
Rnaseh1	0.856268	-0.469558				Slc26a4	0.289581	-1.44548
Septin2	0.856268	-0.37449				Gpat4	0.290675	0.530012
Tmc6	0.856268	-0.603066				Mut	0.290675	-0.867196
unknown-686	0.856268	0.462229				Timp3	0.290675	-1.03693
Pfkl	0.859703	0.58149				Eml5	0.290878	2.45486
Agpat3	0.860011	0.862651				Lamc3	0.290878	1.46311
COX14	0.860011	0.506795				Phactr3	0.290878	2.49889
Lmtk3	0.860011	1.02178				Ttc8	0.290878	0.885305
Nop53	0.860011	-0.710524				Cldn4	0.291209	-0.82712
Scn2a	0.860011	0.579804				Nagpa	0.291994	1.44792
Sestd1	0.860011	0.338432				Acap2	0.292217	-0.749403
unknown-600	0.860011	-1.46987				Fuca2	0.292398	0.648207
V2R-059a-chrm2	0.860011	1.389				Ndufa10	0.292411	0.576827
Mfsd8	0.860809	-0.56581				Prcp	0.292411	2.57903
Nufip1	0.861155	-0.458101				Tyr	0.292411	2.97293
B4galt4	0.862558	-0.891555				Zfand5	0.292411	-0.501634
Eci2	0.862558	0.731308				Ube2ql1	0.293084	0.931345
Gys2	0.862558	0.748963				Cdh8	0.29409	1.49552
Lamtor5	0.862558	0.385377				Tvp23a	0.29409	0.875493
Nthl1	0.862558	-0.526993				Atp1b3	0.294806	-1.09541
Rad1	0.862558	0.592139				Dlgap1	0.294806	2.461
Reps1	0.862558	0.301834				FRRS1	0.294806	-3.57883
Slc25a35	0.862558	0.879582				unknown-1005	0.294806	-2.36287
Ubap1l	0.862558	0.938854				Frmpd4	0.294923	3.19872
Zswim4	0.862558	0.563256				Zbed9	0.295561	1.23566
CHSY3	0.862834	-0.757685				Ddx23	0.297536	-0.496878
Sdc4	0.865247	-0.65398				Tax1bp3	0.298	1.80365
Creld1	0.867307	0.524227				Dusp8	0.298325	2.61292
Gas2l1	0.867307	0.481856				Znf521	0.298325	2.25136
Ifih1	0.867307	0.698325				Hebp2	0.300713	-1.22095
Pex14	0.867307	-0.640939				RTDP	0.300913	1.12298
Pspc1	0.867307	0.343069				Smad6	0.300913	1.22028
Rint1	0.867307	-0.312728				Cdh20	0.301306	3.48308
Speg	0.867307	1.05215				Cdc26	0.30169	0.919249
NEFL	0.868638	-1.98531				Cdkl1	0.30169	1.04026
Tnip1	0.868638	0.254057				Cpne3	0.30169	-0.466196
ZBED1	0.868704	-0.939915				Crlf1	0.30169	1.61795
Krt24	0.869394	-2.47648				Dlgap2	0.30169	1.68402
Fam118b	0.869994	-0.412723				Dpep1	0.30169	-1.78407
Fam161b	0.869994	0.616186				Hif3a	0.30169	-1.55606
Grhpr	0.870998	0.574597				Lypd8l	0.30169	-2.2942
Mtmr12	0.873123	0.650029				Tmc5	0.30169	-2.02813
Ten1	0.873123	0.774359				tmem198b	0.30169	-2.2757
Adar	0.87421	-0.513764				Lss	0.302105	1.21899
Atf6b	0.87421	-0.404044				Pcid2	0.302244	-0.665038
Cep19	0.87421	-0.663608				Zbtb26	0.302327	0.751496
Cep76	0.87421	0.496259				ANKRD31	0.303136	2.77915
Dip2b	0.87421	0.560018				PCDH9	0.303136	-1.34532
Eif3m	0.87421	-0.550373				Plekha2	0.303136	1.13099
Eml2	0.87421	-0.529786				Rrp15	0.303136	0.94198
Eps8l3	0.87421	-0.981484				Mapk10	0.304267	2.22926
Fanci	0.87421	-0.729934				Prpsap2	0.304267	-0.541056
Fnip1	0.87421	0.507031				Cad	0.304365	0.752093
Ikbkb	0.87421	-0.313323				Ccdc51	0.304365	0.700611
Itga4	0.87421	-1.20834				Fdxacb1	0.304365	-0.793609
Lpin3	0.87421	0.522812				Ints3	0.304365	0.720085
Map3k11	0.87421	0.501228				Katnbl1	0.304365	0.67516
Mbip	0.87421	-0.52724				Mmp24	0.304365	2.23953
Mov10	0.87421	0.727335				Pcp2	0.304365	2.77018
Mrm1	0.87421	-0.569883				Tmbim4	0.304365	-0.688878
Mrto4	0.87421	-0.61628				V2R-216-chrmZ	0.304365	2.81517
Naca	0.87421	-0.549808				Kcnk17	0.304456	-2.63988
Nphs1	0.87421	-0.507404				Syne2	0.304907	-1.07372
Ntn4	0.87421	0.87617				Wnt7b	0.304964	-1.43643
Pcsk1n	0.87421	-1.08035				Chek2	0.30551	0.705865
Samd11	0.87421	0.510572				Lctl	0.30551	-0.99875
Samhd1	0.87421	-0.588489				Pcdh1	0.30551	-0.495218
Spata5l1	0.87421	-0.697201				Pmp22	0.30551	-1.19204
Stx3	0.87421	0.478804				Rbm22	0.30551	-0.88546
Sugct	0.87421	0.603227				Scin	0.30551	-0.71098
Tmeff1	0.87421	-0.984558				unknown-028	0.30551	-0.710512
Tmem220	0.87421	-0.610088				Ankrd10	0.308514	-0.76153
unknown-302	0.87421	-0.873044				EPHA6	0.308514	-2.50072
Vcan	0.87421	-0.606216				Hsd3b1	0.308514	3.25552
Zfand6	0.87421	-0.387855				Lmod3	0.308514	-2.24432
Atat1	0.874471	0.525922				Shroom1	0.308592	1.07261
Nt5c1b	0.874471	-0.614328				Acer1	0.308673	2.63686
Rgs2	0.874471	0.605184				Echdc3	0.309514	-1.08026
Rnf181	0.874471	-0.80807				Fut4	0.310395	6.04023
Rpl3	0.874743	-0.420411				Gtf2a1l	0.310395	2.87324
Ptges	0.874987	-0.676745				Srsf1	0.311633	-0.574539
C1s	0.875074	-0.742577				Ccdc65	0.311809	-1.83266
Creb3	0.875242	-0.664184				C9orf116	0.312092	-3.50349
Myo1d	0.875242	0.651828				Nxf1	0.312092	-0.725177
unknown-974	0.875242	-0.721357				Pdlim2	0.312175	-1.34431
Adra2a	0.875305	-0.625725				Rbms3	0.312175	-0.874357
Fastkd1	0.875757	0.648154				Sowahd	0.312175	1.38453
Gstm3	0.875757	0.423626				Chp2	0.312307	-1.2014
B4galt7	0.876682	-0.285299				Slc6a5	0.313128	3.51668
Hsd17b11	0.877423	-0.988044				Cdc6	0.313245	1.61844
Ddx56	0.877558	-0.442637				Eif2b3	0.313245	0.781807
Snrpd3	0.877558	-0.6985				Gp9	0.313245	2.68006
Pygb	0.878966	-0.516695				Kif1a	0.313245	0.639443
Tmem178a	0.879407	0.44091				Tpmt	0.313245	1.52706
Ccdc183	0.880572	-0.730089				Abcc12	0.313759	2.47169
Ccdc71	0.880572	-0.765947				Sec14l2	0.313759	1.0016
Fbxl17	0.880572	0.562685				Capn2	0.314024	-0.631536
Ino80e	0.880572	-0.599619				Cd300a	0.314024	3.4828
Polm	0.880572	1.22507				Kremen2	0.314024	0.814854
Sec16b	0.880572	1.26816				Mst1	0.314024	-1.42837
Srsf3	0.880572	-0.26215				Neto1	0.314024	2.29284
Ssbp1	0.880572	-0.478619				Sglt1	0.314024	-1.46302
Tmem33	0.880572	-0.305312				Vstm4	0.314024	-1.48776
Cdkn2c	0.880836	-0.738423				Cgrrf1	0.315183	-0.733958
Chaf1a	0.880836	-0.4568				unknown-891	0.316262	0.674188
Dchs1	0.880836	0.930803				V2R-354e-chrmZ	0.316262	1.59908
Pter	0.880836	0.699932				Creb3l1	0.317031	-0.715599
Smurf1	0.880836	0.371097				Mcl1	0.317031	1.05909
Tjap1	0.880836	0.448227				Pou2f2	0.317127	2.93927
Zn-finger-BTB	0.880836	0.565589				Prdm16	0.31729	1.48271
Ptdss2	0.882613	0.429489				Dck	0.317618	1.29379
unknown-400	0.882613	-0.964008				Adamts10	0.317925	-1.30376
Mid1ip1	0.882944	0.525249				Dnase1l1	0.317925	0.886227
Micos13	0.884308	0.541393				Eppk1	0.317925	-1.31431
Rhpn1	0.884409	-0.610756				Efcab3	0.31815	1.48818
Rac1	0.885712	0.512917				Fan1	0.31815	0.804192
Accs	0.8862	0.547916				Hk1	0.31815	0.788198
Bhlhe41	0.8862	0.558346				Scamp3	0.31815	-0.764659
Cdon	0.8862	-0.456121				Btg1	0.318719	-0.790858
Exoc4	0.8862	-0.513918				Foxj1	0.318762	-3.38665
Otud3	0.8862	-0.58526				Gchfr	0.318854	-0.917131
OTU-domain-containing-protein-3	0.8862	-0.58526				Itpka	0.318854	1.31958
Purb	0.8862	0.790932				Unc93a	0.318984	-1.85295
unknown-133	0.8862	-0.718609				Slc23a3	0.31905	-0.944078
Bard1	0.888001	-0.730626				unknown-976	0.31905	-1.6102
Eif4e1b	0.888001	-0.401865				Adss	0.320002	0.529219
Sfr1	0.888001	-0.966699				Lnpk	0.320002	-0.824942
Srsf5	0.888001	-0.398688				Uchl5	0.320002	0.534802
Bcl11b	0.888651	0.446668				Imp4	0.320535	0.654638
Depdc1b	0.888651	0.64253				Ankdd1b	0.320919	-1.60644
Pcnp	0.888651	0.577196				Nifk	0.320919	-1.03404
Pigm	0.888651	-0.632876				Rad23a	0.321001	-0.381811
Gmfb	0.889581	0.534073				unknown-176	0.321001	1.57433
Gnmt	0.889581	0.462782				V2R-387-chrmZ	0.321001	3.84802
Nphp1	0.889581	0.514997				Slc7a4	0.321161	0.70106
Sgce	0.889581	0.806227				Ppfibp2	0.321404	0.535255
Abi1	0.889916	0.415909				Brinp1	0.32199	1.96081
Aurkaip1	0.889916	-0.358833				Ndrg3	0.322217	-0.934212
beta-defensin-12	0.889916	-1.41855				unknown-109	0.322569	1.01408
Cebpd	0.889916	-0.729122				Mns1	0.322603	0.833369
Cln6	0.889916	0.427721				Neurod4	0.322603	2.5394
Dnajc8	0.889916	-0.342063				Nipal2	0.322603	0.667947
Dnali1	0.889916	-0.871248				Sh2d7	0.322603	3.20424
DRB1-1	0.889916	-0.891072				Ndrg2	0.322748	-0.941104
Ergic2	0.889916	-0.50736				Ptma	0.322748	0.870318
Frg1	0.889916	-0.361745				Slc12a7	0.322748	-0.992734
Hexb	0.889916	0.637313				Syt9	0.322748	2.03689
Hspb1	0.889916	1.62815				Ciapin1	0.322762	0.498319
Llph	0.889916	-0.562113				Il1b	0.323299	3.10474
Masp2	0.889916	-0.519621				Wdr74	0.323365	0.794096
Nacc1	0.889916	0.487565				Rnf141	0.323988	-0.640989
Nlrp12	0.889916	0.873498				Fam199x	0.324327	0.527834
Pcsk1	0.889916	1.55127				Cplane1	0.324421	-1.12057
Plekha8	0.889916	0.690558				Cbx5	0.325605	-0.71535
Psme4	0.889916	0.484375				Rltpr	0.325809	2.28147
Rpl22	0.889916	-0.434541				Rnf11	0.325852	0.681432
Stard6	0.889916	-0.455143				Lrrc71	0.32622	-1.64787
Tmem222	0.889916	0.764481				Unc5d	0.326337	1.69779
V2R-053c-chrm2	0.889916	1.8846				Endod1	0.326375	1.1315
Bgn	0.891453	-0.39594				Aff3	0.327114	1.74241
Dusp16	0.891864	-0.571882				Pigv	0.327114	-0.616639
Atxn7l2	0.892921	0.735734				Scai	0.327114	0.909058
Cacng1	0.892921	1.48196				Tldc1	0.327114	-0.714011
dthadh	0.892921	0.950901				Snx19	0.327602	-0.788414
Gria2	0.892921	-1.0801				Foxo1	0.328254	0.57626
Klc2	0.892921	-0.500844				Ghr	0.328254	-1.67472
L3mbtl2	0.892921	0.574883				Mefv	0.328254	-1.44716
Malt1	0.892921	0.773487				V2R-315c-chrmZ	0.328254	3.06255
Porcn	0.892921	-0.492131				Tmem45a	0.328374	2.55346
Ppp1r9a	0.892921	-0.395088				Trim47	0.328422	-0.83353
Tfe3	0.892921	-0.401992				Rusc1	0.328648	2.08965
Il1rl2	0.894023	0.519926				Drc1	0.328703	-2.93815
Tubb6	0.894023	-0.800974				Scnn1d	0.328703	2.00335
Agxt	0.89421	0.806903				Upf3b	0.328703	0.478931
Irak1	0.89421	0.415492				Cyp17a1	0.329343	1.12996
Slc25a20	0.89421	-0.556282				Fgd5	0.329635	-2.13242
Vps35	0.89421	-0.335666				Otulin	0.329635	-0.478511
Vrk3	0.894532	-0.39453				Klf5	0.329786	-1.11992
Ces1	0.895116	0.49629				M1ap	0.329786	1.76943
Szt2	0.895433	0.349747				Prr35	0.329786	-2.91962
Brd2	0.89655	-0.496116				Vim	0.329786	-0.952541
Lars2	0.89655	0.655383				Fndc10	0.329953	1.54304
Tmem106c	0.89655	0.507174				gamma-PLI	0.329953	-0.901145
Sco1	0.89683	0.320127				Agtr2	0.330224	-1.79873
Nxph3	0.897228	0.925098				C1r	0.330451	1.22415
Pawr	0.897228	-0.481387				Rnf223	0.330703	3.58022
Slc35a2	0.897228	0.454092				Ddo	0.330973	-1.00464
Srsf12	0.897228	-0.314126				Eri1	0.330973	-1.04534
TATDN2	0.897228	0.663589				Mkx	0.330973	-2.467
Timp3	0.897228	-0.657242				Npas4	0.330973	0.827857
Tnni2	0.897228	1.81765				Alkal2	0.331084	-0.984575
Iqcc	0.897903	0.801703				Dennd2d	0.331084	0.618816
Nfkbib	0.897903	-0.415512				Dlg4	0.331084	2.57208
Prpf19	0.897903	-0.348279				Glis3	0.331084	1.35134
Rab-18	0.897903	0.508482				Gucy1a1	0.331084	-0.651461
Adrb2	0.899288	-0.857526				H3	0.331084	-1.07989
Hlcs	0.899288	-0.568775				Htr2c	0.331084	0.925927
Lgr5	0.899288	0.894169				Kel	0.331084	1.62121
Nme4	0.899288	-0.355547				Ptger4	0.331084	-1.70236
Pex6	0.899288	-0.288744				Ska1	0.331084	2.51292
TTMP	0.899288	-0.662265				Sycp1	0.331084	3.62699
Wisp2	0.899288	0.565018				Ift81	0.331086	-1.47993
Tchp	0.902755	-0.673985				Trpc2	0.331415	1.79114
Slc11a1	0.908268	0.576918				Ccl5	0.33159	-1.6465
unknown-970	0.908268	0.35096				Adgrb1	0.332468	1.55957
Cp	0.911873	-0.739123				Nucb1	0.332533	0.607081
Gramd2b	0.91276	0.503047				TIGD1	0.332533	0.87316
Mrpl46	0.91276	-0.427995				Nhsl1	0.33255	-0.873367
Smarca4	0.91276	0.377841				Cbx2	0.333864	0.90047
Tmem206	0.91276	-0.441677				Ndufb6	0.333864	0.589895
Myb	0.91304	-0.906699				unknown-038	0.333864	-0.731
Phpt1	0.91304	-0.521628				Vps8	0.334001	-0.712294
Adat2	0.913102	-0.643932				Fbxl4	0.335545	-0.758279
Rpl35	0.914099	-0.364927				Adamts15	0.336122	0.745463
Tfrc	0.914771	1.54369				Grtp1	0.336122	-0.842587
Dsg2	0.916633	-0.464219				Lamb4	0.336122	1.52789
Phldb3	0.916633	0.617949				Pam16	0.336122	-0.997122
Sqor	0.916633	-0.505519				Pim2	0.336175	2.04272
Col17a1	0.917553	0.51149				Rnf26	0.336234	-0.838159
Rps6ka2	0.917553	0.981488				Rasl11b	0.336491	1.22155
Mrpl51	0.919559	-0.445315				Ift74	0.337576	-0.637228
App	0.920358	-0.407141				Hnrnpa1	0.337597	-0.854906
Dnajb6	0.920358	0.344554				Kcne3	0.337597	1.87551
Frmd4a	0.920358	0.646142				V2R-100b-chrm2	0.337597	5.1685
Mical2	0.920358	0.564495				Ppp1r26	0.338075	-0.924665
Sfpq	0.920358	0.372613				Slc28a3	0.339236	1.59438
Sytl2	0.920358	-0.281689				Abr	0.339781	0.524989
Zdhhc23	0.920358	0.432779				Cyp2f2	0.339781	0.654508
Marcksl1	0.920893	-0.896499				Fzd6	0.339781	0.768509
Rpl28	0.920893	-0.401105				Jmjd8	0.339781	0.557657
Pkd1	0.921359	-0.578135				Nid1	0.339781	-1.14848
Ccdc91	0.922061	-0.551391				Tspan17	0.339781	-1.22762
Ddit4	0.922061	-0.743102				unknown-1035	0.340576	1.7209
Dglucy	0.922061	0.866895				Kat7	0.340663	-0.660914
Gucd1	0.922061	0.416269				Anks1b	0.340687	2.32202
Hars1	0.922061	0.343316				Scarb1	0.340687	0.69244
Hint3	0.922061	0.597071				Ltbp3	0.341039	0.86289
Hsd17b7	0.922061	1.06572				Rhbg	0.341039	1.96528
Il22ra1	0.922061	-0.70631				unknown-974	0.341356	-1.0334
Lif	0.922061	-0.626009				SRRM4	0.342241	3.08454
Mettl26	0.922061	-0.589129				Chst4	0.342379	0.664828
Nudt14	0.922061	0.476344				Nek8	0.342379	-0.758486
p66-alpha	0.922061	-0.419014				Adamts3	0.343005	1.78451
Pigo	0.922061	-0.484822				Ebf3	0.343005	1.75248
Polr3c	0.922061	-0.406588				Osbpl1a	0.343005	-0.599818
Ppm1e	0.922061	-0.875846				Gys2	0.343293	0.959526
Tmem214	0.922061	-0.394868				MRC1	0.343539	1.53594
Bbof1	0.922324	-0.437791				Tubb3	0.343663	-2.16469
Cnn1	0.922324	0.606113				Cdh6	0.344002	2.01074
Prep	0.922324	-0.469717				Foxb2	0.344002	6.73752
Anxa7	0.923178	0.31407				Thsd7a	0.344002	0.925494
Btbd2	0.923178	-0.281395				Prickle2	0.344515	0.659711
Ccdc60	0.923178	-0.628487				Tmem266	0.344515	0.84399
Dynlrb1	0.923178	0.335243				Ccdc148	0.345	1.54895
Medag	0.923178	0.497405				Faah	0.345	-0.698522
Ociad2	0.923178	0.676114				B3gat1	0.345036	2.14288
Ovol2	0.923178	0.673513				Glra1	0.346038	2.40986
Rdh12	0.923178	0.502484				Irx1	0.346862	0.603347
Shroom3	0.923178	0.440485				Pkdcc	0.346862	2.47106
Bms1	0.923697	-0.384005				D11wsu47e	0.347131	0.634643
Lmf1	0.923697	-0.308193				Kcnh3	0.347131	1.52632
PEG10	0.923697	-0.65753				Dus2	0.347879	0.533133
E2I00-010600	0.924176	0.619987				Scnn1b	0.349104	-2.21687
Eya3	0.924176	0.409661				Lepr	0.349269	3.16696
Rftn2	0.924176	0.941946				Nmur1	0.349754	2.26146
Rps26	0.924176	-0.462289				Xrcc6	0.349754	-0.501705
Rpsa	0.924176	0.4183				Arvcf	0.349877	1.91123
Srm	0.924176	-0.509054				Unc5b	0.349877	1.34386
SULT1B1	0.924176	0.450769				Aoc3	0.349921	-1.17812
Tmem100	0.924176	-0.716123				Rps6kl1	0.349921	3.01075
Ttn	0.924176	1.57891				Sytl5	0.349921	-1.29982
Dmbt1	0.929196	-1.33211				Bola2	0.350142	0.692027
F2	0.929196	0.838639				IGHV4OR15-8	0.351247	3.89727
Efemp1	0.929404	0.945364				Klf1	0.351247	2.84371
Bnip3l	0.93021	0.409188				Trim67	0.351247	1.19728
Ccdc181	0.93021	-0.505974				Klhdc8b	0.35291	-0.981052
Dalrd3	0.93021	0.542611				C8a	0.353593	2.2711
Elk3	0.93021	0.335002				Pnoc	0.353593	3.0876
Fbxw8	0.93021	-0.39329				Ptpdc1	0.353593	0.993773
Mgat4b	0.93021	-0.406874				Zc3h13	0.353593	0.349385
Nudt6	0.93021	-0.715343				Pgk1	0.353772	-0.65078
Dll1	0.931469	-0.609826				Ybx2	0.353772	1.20082
Scaper	0.931469	0.394527				Cnksr2	0.354346	-0.949779
Atp1a2	0.931509	1.27003				Rnf225	0.355459	1.56403
Ddx51	0.931509	-0.43858				Zfhx2	0.355459	0.790568
Leo1	0.931509	-0.377228				Ankef1	0.356852	2.30008
Stk19	0.93199	0.343822				Mfsd6	0.356852	0.853176
Areg	0.932241	0.843712				Pdpk1	0.356852	-0.376555
Eipr1	0.932241	0.377164				Rapgef3	0.356852	-0.894222
Nmnat2	0.932241	0.783758				Rnps1	0.356852	0.457675
Myoz1	0.935429	1.53959				TMTC1	0.356852	2.12675
Sult1c1	0.93552	0.402258				Mfap5	0.357236	-1.28119
Ap1m2	0.93581	0.303866				Rttn	0.357236	-0.899302
Cdc42	0.93581	-0.259082				Arl6ip4	0.358135	0.649535
Chd4	0.93581	-0.194497				Ccdc114	0.358135	-1.31938
Chst15	0.93581	0.820692				Gria4	0.358135	2.60383
Ddost	0.93581	-0.425528				HTR2A	0.358135	0.96952
Dnah12	0.93581	-0.898804				PLA2-f	0.358135	1.64478
Eno4	0.93581	0.543361				Ppm1h	0.358135	-0.718013
Hacd4	0.93581	1.04063				Prkcg	0.358135	3.46051
Ldlrap1	0.93581	1.26911				Rnh1	0.358135	-1.07977
Nr1d1	0.93581	0.591457				Sorbs2	0.358135	-0.88323
Phex	0.93581	0.927677				Txlnb	0.358135	-2.25997
Psap	0.93581	0.324096				Lsm2	0.358774	-0.727832
Rab3ip	0.93581	-0.566783				Camkv	0.359087	-1.35617
Tjp3	0.93581	0.500783				Gnai3	0.359087	-0.548159
Uqcc2	0.93581	0.513938				Slc1a1	0.359087	0.585852
Vars	0.93581	-0.469134				Abcd4	0.359128	-0.671014
Prss33	0.93587	0.805979				Dagla	0.359128	0.740546
Col23a1	0.937655	0.953331				Ectoderm-neural-cortex	0.359128	-1.05537
Fes	0.937655	0.626454				Mtbp	0.359128	1.34476
Hsd11b1	0.937655	0.468193				Ppp1r1a	0.359128	1.12857
Khdrbs1	0.937655	-0.3536				Exoc3l2	0.359637	0.990993
Mms19	0.937655	0.444738				Tpgs2	0.359637	1.17007
Pbxip1	0.937655	0.996012				C1galt1	0.359727	-0.893531
Kctd18	0.938006	-0.421071				DRB1-1	0.359727	-1.2916
Rc3h1	0.938006	0.369494				Ilvbl	0.359727	-0.417413
Bmper	0.938344	-0.774223				Neo1	0.359727	-0.44715
Alg13	0.938434	-1.05501				V2R-276b-chrmZ	0.359727	2.279
Aqr	0.938434	-0.320341				OR-367-chrm1	0.359893	1.64454
Fopnl	0.938434	-0.600663				Pacsin1	0.359893	0.61197
C16orf70	0.939051	0.378649				Znf550	0.359893	-0.455243
Dpagt1	0.939051	-0.457097				Esyt2	0.360392	-0.890047
Eif3a	0.939051	-0.198744				Ccnq	0.361142	0.683255
Myotubularin-related-4	0.939051	-0.333538				Scfd2	0.361309	0.605911
Rbfox1	0.939051	0.574549				CA4	0.36149	3.20859
Spag17	0.939051	-0.507678				Selenop	0.36149	-0.833338
Cry1	0.939398	0.396658				unknown-129	0.36149	-1.08251
Hnrnpl	0.939398	-0.526544				Usp25	0.36149	-0.645205
Nme1	0.939398	-0.340318				Wdr91	0.36149	-0.655821
unknown-136	0.939398	-0.608011				V2R-287a-chrmZ	0.36159	2.72145
Wdpcp	0.939398	0.643987				SPO11	0.362378	3.10829
Nbea	0.939681	0.420473				Cyp2c7	0.362552	-0.493939
unknown-1000	0.940081	0.64612				Fer1l6	0.362708	-0.843325
Xpc	0.940081	0.529398				Qtrt1	0.363011	-0.544875
Zbtb18	0.940081	0.569668				Abracl	0.3636	1.41041
Mzt2b	0.942568	-0.512498				R3hdm1	0.3636	0.583654
unknown-670	0.942568	-0.632965				Abca8a	0.363648	-0.852284
Actn1	0.944919	-0.280225				Afdn	0.363799	-0.654548
Actn4	0.944919	-0.256493				Gprc5c	0.363799	-1.21643
Adpgk	0.944919	0.416921				Cacna2d1	0.363856	1.24679
Afap1	0.944919	0.898781				Tmem132a	0.36472	-1.03281
Arsk	0.944919	0.517942				Gnat1	0.365536	2.38746
Bud31	0.944919	0.407349				Ezh2	0.365591	-0.827925
Cacng6	0.944919	1.69632				Klhdc2	0.365591	-0.554808
Ccar1	0.944919	-0.235148				Sgk1	0.365646	0.722509
Cdc34	0.944919	-0.321685				Rnf128	0.36622	-0.537874
Dhx34	0.944919	-0.591869				Il7r	0.366867	-2.39336
Klc3	0.944919	1.03596				Oat	0.368076	-0.951605
Lxn	0.944919	0.584459				Slc35g6	0.368125	-2.09763
Nbeal2	0.944919	0.582999				Fermt2	0.368261	-0.87585
Nkap	0.944919	-0.444448				Gng2	0.368892	0.799154
NUPR1	0.944919	0.843121				Ftcd	0.369748	2.75305
Rbbp4	0.944919	-0.304362				Lemd3	0.369748	-0.569171
Sdr42e1	0.944919	1.08853				Myl9	0.369748	-0.759266
Sptb	0.944919	0.795977				Smarcad1	0.369748	-0.693625
Sptbn5	0.944919	0.701672				Acsbg1	0.369924	3.71139
St8sia6	0.944919	1.80501				Foxi1	0.369924	-0.702191
TCF7	0.944919	0.597688				Mcu	0.369924	-0.65969
Tnfsf12	0.944919	0.86042				Polr1b	0.369924	0.635592
Tob2	0.944919	0.447146				Slc38a1	0.369924	3.21265
Tuba1a	0.944919	-0.610185				Mroh7	0.370151	1.41035
Txn	0.945126	0.414504				Cptp	0.370799	1.0403
Crybb2	0.945901	-0.936604				Dmtn	0.370906	1.53961
Fmo1	0.945901	-0.469211				Sowahc	0.370906	-0.95892
Hm13	0.945901	-0.48854				Camk2d	0.371161	-0.815442
Mvb12b	0.946	0.697686				Dpep2	0.371161	-0.904725
Wwc1	0.946	0.40262				Fermt1	0.371161	-0.552137
Brat1	0.946056	0.585818				Vtn	0.372452	2.03062
Ccdc162	0.946056	0.563447				Ankrd12	0.372486	0.882161
Ccnq	0.946056	0.467634				V2R-118a-chrm2	0.372486	3.39737
Creld2	0.946056	-0.639664				Lrrc27	0.373323	1.57816
Cs054	0.946056	-0.503864				Sned1	0.373387	-0.971924
Dcx	0.946056	0.511456				Prr7	0.373734	-1.37179
Lsm8	0.946056	-0.376401				Grm5	0.374055	1.74158
Nupr2	0.946056	-0.573725				Cmc4	0.374086	-1.0718
Ogfr	0.946056	-0.514423				Nuf2	0.374086	1.98699
S100a14	0.946056	-0.763902				Crbn	0.37444	-0.579946
Srebf1	0.946056	0.584513				Bcat2	0.374509	-0.813666
Svil	0.946056	0.544532				Ighm	0.374509	-2.23017
V2R-138e-chrm2	0.946056	1.02984				Lsm1	0.374509	0.642294
Znf330	0.946056	0.400889				Timm17a	0.374509	-0.559661
Azin1	0.946173	-0.399936				V2R-300-chrmZ	0.374509	2.87752
Ift140	0.946173	0.472277				Igdcc3	0.376002	2.56381
Rnf139	0.946218	-0.472876				Ankrd39	0.376368	0.482622
Dnlz	0.946371	-0.656244				Prmt7	0.377982	0.510869
Ppih	0.946371	-0.423548				Ercc6l	0.377999	1.13705
Rasgef1c	0.946371	0.615043				Igf2bp1	0.377999	-1.54221
Tmem87a	0.948152	-0.367398				Zscan2	0.378385	1.45567
Wwc2	0.948152	-0.502152				Nrg2	0.379359	1.86629
Adh7	0.94883	-0.394044				Camk1	0.379404	1.118
Dbp	0.94883	0.667285				Strbp	0.380938	1.15041
Fancg	0.94883	0.558876				Tbc1d21	0.380988	3.36376
Ipmk	0.94883	0.729148				ANKRD42	0.381254	-2.90486
Nelfa	0.94883	-0.449003				Spdl1	0.381254	2.18547
Pcolce	0.94883	-0.836997				Sim1	0.381988	3.1078
Ptprf	0.94883	-0.348912				Itgb4	0.382593	-0.664522
Rassf5	0.94883	0.67833				unknown-1057	0.382741	-3.50039
Rpf1	0.94883	-0.451715				Bysl	0.383064	0.496825
Rps14	0.94883	-0.403898				Ccni	0.383064	-1.0095
Sned1	0.94883	-0.685732				Gde1	0.383064	-0.587667
Srf	0.94883	0.587554				Dpysl2	0.383557	-0.855788
Taf3	0.94883	-0.44819				Nxph3	0.383557	1.30626
TM-187	0.94883	0.522347				Ctnnd2	0.383808	-0.450577
Tmem178b	0.94883	0.513712				Ikzf2	0.384153	0.559077
Znf382	0.94883	-0.410244				Tspan4	0.384519	-0.956238
D11wsu47e	0.951369	0.415844				Bphl	0.38535	-0.665498
Gidrp88	0.951369	-0.411156				Fam84b	0.38535	0.854847
Man1b1	0.951369	-0.472799				Il22ra1	0.38535	-0.988405
Unc13b	0.951369	0.523185				Mllt3	0.38535	0.741575
Rfc5	0.952553	-0.467087				Ogfod3	0.38535	-0.614377
Ssu72	0.952553	-0.431989				Pde12	0.38535	0.727128
Ankmy2	0.952803	0.489941				PPRC1	0.38535	0.809502
unknown-809	0.952803	-0.867886				Tmem269	0.38535	1.21028
Fam151b	0.953915	0.659321				Vmo1	0.386894	1.79763
Mgat2	0.953915	-0.356623				Rab3il1	0.38696	1.09644
Plekhg2	0.953915	0.963669				GCG	0.387039	0.928547
SP4	0.953915	0.636759				Unc50	0.387039	-0.410013
Immp1l	0.954664	0.322945				Dcaf13	0.387395	0.672723
Tmem178	0.954664	0.504307				Uqcrc1	0.387395	0.406599
Fut11	0.955034	-0.384266				Astn1	0.387605	1.33295
Ankrd23	0.957541	1.18891				Daf-36	0.387605	1.23429
Sec23b	0.957541	-0.303556				Myocd	0.387605	1.88035
Bag4	0.958134	0.461835				Strip2	0.387605	1.49245
Helz	0.958134	0.292616				V2R-091b-chrm2	0.387605	2.0674
Blmh	0.959455	-0.494304				Pcmtd2	0.389155	-0.863085
Rpl21	0.959455	-0.398962				Avpi1	0.389215	0.517828
Shank3	0.959455	0.768629				Ppp5c	0.389215	-1.08234
Uba52	0.959455	-0.374135				Rpusd4	0.389215	-0.826894
Ush2a	0.959455	-0.501546				Tbc1d25	0.389215	0.984677
Wnt4	0.959455	-0.68233				Ticrr	0.389215	1.24806
Zc3h7b	0.959455	0.400704				Ccdc185	0.389319	-1.15418
Znf341	0.959455	0.406616				Vwa5a	0.389319	-0.644515
Jmjd6	0.959579	0.410692				Emb	0.389529	1.22168
Esyt1	0.960769	-0.68868				Pabpc1l	0.389604	-0.765749
Znf761	0.960769	-0.434432				Stk19	0.390067	0.488623
Sass6	0.961713	0.519668				Eif4b	0.390324	-0.934605
Acaa1	0.961789	0.424094				Enosf1	0.390324	-0.848957
Agbl3	0.961789	-0.677951				Haus3	0.390324	0.798256
Ago3	0.961789	-0.359936				Pabpc4	0.390324	-0.763602
Anapc7	0.961789	-0.450966				Ptk6	0.390324	1.32012
B9d1	0.961789	-0.594899				Armc5	0.391362	-0.756817
Hyou1	0.961789	-0.641412				Trpc7	0.391458	1.97335
Lats2	0.961789	-0.620292				V2R-334-chrmZ	0.391458	3.13324
NUDT20	0.961789	0.432331				Rnf186	0.391764	-1.74408
Pdap1	0.961789	-0.341905				Clec19a	0.392868	3.45978
Pla2g4c	0.961789	0.642096				Stab2	0.393255	-1.02999
Pole2	0.961789	0.8779				Best3	0.393613	-1.54961
Ptrh1	0.961789	-0.483653				Hdac3	0.393613	0.609645
Rfx1	0.961789	0.403137				Kctd21	0.393613	1.2649
Rragc	0.961789	-0.470533				Mmp13	0.393613	3.35538
Sh3gl2	0.961789	0.6046				Znf608	0.393613	0.952585
Snd1	0.961789	-0.591285				Fstl1	0.395621	-0.854954
Srp54	0.961789	-0.372549				Ift172	0.395621	-0.548698
Tekt2	0.961789	-0.910834				Kpnb1	0.395621	0.591571
TM-126A	0.961789	-0.353722				MDFI	0.395621	-1.43318
Tnrc6a	0.961789	0.310446				Arl8b	0.395738	0.537334
Traf3ip1	0.961789	-0.54694				Dtx3l	0.395738	-1.00667
Acat1	0.962927	-0.375974				Fsd1	0.395738	1.47125
Ctsc	0.962927	0.358723				Grhl3	0.395738	-1.02147
Dcbld1	0.962927	0.759718				Psmg4	0.395738	0.484698
Mcc	0.962927	0.373912				Snrpg	0.395738	0.702755
Znf131	0.962927	-0.400869				Srsf5	0.395738	-0.551336
Aspg	0.963883	-0.765331				V2R-171-chrm2	0.395738	3.75035
Macf1	0.963883	0.408278				V2R-181a-chrm2	0.395738	2.02449
Slc46a2	0.963883	0.293144				PLOD2	0.396063	0.656562
Ppib	0.96391	-0.415455				Nkpd1	0.396103	1.35218
Bpgm	0.963993	-0.472125				Usp54	0.396184	-0.448604
Ccdc9b	0.963993	-0.843493				Cyp27b1	0.39637	2.10211
Dact2	0.963993	-0.478813				Ddx54	0.39637	0.659082
Naalad2	0.963993	0.664704				Adamts8	0.396635	0.661596
unknown-455	0.963993	0.529005				Bpi	0.3967	2.68495
Ercc6l	0.967537	0.74426				Ctgf	0.3967	1.19671
Acsbg2	0.967848	0.586132				V2R-112b-chrm15	0.3967	2.35076
Atad3a	0.967848	-0.47134				Pcna	0.396785	0.914644
Atp6v0e1	0.967848	0.26566				Zbtb7a	0.397489	0.957004
Ccdc134	0.967848	-0.457419				Nhlrc4	0.397644	-3.68302
Cunh4orf19	0.967848	-0.334891				Tm6sf1	0.39774	-0.984642
Dopey1	0.967848	-0.314976				Col3a1	0.397809	-1.12411
Ect2	0.967848	-0.751314				Pcmtd1	0.397809	-0.57093
Fndc3b	0.967848	0.367332				Pi4k2a	0.397809	0.616511
Gpr155	0.967848	-0.22895				Sh3bgrl2	0.397809	-0.91315
Ints5	0.967848	-0.562627				Syne3	0.397809	-1.17111
Lig3	0.967848	-0.314647				Smyd1	0.398081	-1.29001
Myoz2	0.967848	0.732216				TMEM140	0.398081	-1.08964
Snx12	0.967848	-0.278616				Pwwp2b	0.398615	-0.504657
Spryd4	0.967848	0.544761				Bhmt	0.399039	-0.992015
Tmem50a	0.967848	0.308484				Hydin	0.399916	-0.902759
Tp53bp1	0.967848	-0.369459				Mrps18c	0.399916	0.806755
Tra2a	0.967848	0.524535				Tsg101	0.400586	0.530162
Tsr1	0.967848	-0.346383				Epha6	0.401039	1.99231
Atp2a1	0.968126	0.701007				Naa60	0.401534	0.543409
beta-defensin-16	0.968126	-1.38549				Rnf208	0.401534	1.79307
Dnajc27	0.968126	-0.650044				Tmem63c	0.401534	-0.476906
Eral1	0.968126	-0.580133				Pou5f1	0.40173	3.38922
Setd1a	0.968126	0.48764				Ubash3b	0.402009	0.999568
Ifrd1	0.968298	0.455835				Gem	0.402075	-0.810675
Hlf	0.968358	0.565726				Rax	0.402541	3.38078
Arap3	0.96931	0.748806				unknown-149	0.402642	-0.946006
Arhgef2	0.96931	0.736362				Rnasel	0.403137	-1.50073
Brms1l	0.96931	-0.329921				Akip1	0.404694	-2.11805
Cunh7orf26	0.96931	-0.446231				Clstn3	0.404694	1.06846
Eapp	0.96931	-0.319699				Grip1	0.404694	1.09082
Hras	0.96931	0.308126				Kntc1	0.404694	1.56419
Ip6k2	0.96931	-0.409638				Npepl1	0.404694	0.377246
Jun	0.96931	-0.369035				Prpsap1	0.404694	-0.438674
Nacc2	0.96931	0.437502				Slc9a8	0.404694	-0.422636
Osgepl1	0.96931	0.558081				Toe1	0.404694	0.648069
P4hb	0.96931	-0.510201				Topors	0.404694	0.739155
Unc45a	0.96931	-0.468837				Xylb	0.404694	-0.749341
V2R-111a-chrm2	0.96931	-1.90106				2024-03-05	0.404978	-0.678847
Zbtb8a	0.96931	0.586138				Rad50	0.405748	-0.86648
Rad23b	0.969324	0.192864				Prelp	0.407309	-0.895649
Btbd3	0.971044	0.532649				Txnip	0.407956	-0.866215
Xrcc5	0.971044	-0.453505				Rtn4	0.410512	-0.620368
Kcnt2	0.972662	1.12904				SLC6A20	0.410512	2.48381
Ankrd35	0.973	-0.820835				Slc6a4	0.410512	-1.31827
Asb2	0.973	1.29163				Yif1a	0.410512	-0.649615
Tmem266	0.973	0.527356				Pros1	0.410578	-0.730108
Abhd10	0.973651	-0.56407				Syndig1	0.411279	-1.5236
Adssl1	0.973651	0.605698				Ugdh	0.41189	0.629779
Camk1	0.973651	0.692973				Aco1	0.412285	0.372878
Cldn23	0.973651	-0.694939				Akap3	0.412285	2.86417
Fam53b	0.973651	0.535197				Ankdd1a	0.412285	-0.960517
Gpatch8	0.973651	0.467919				Camk4	0.412285	1.25646
Gyg1	0.973651	0.322774				Cfp	0.412285	-2.28579
Ilf2	0.973651	-0.561248				Ddx28	0.412285	0.740762
Kcnk6	0.973651	-0.522533				Dlgap3	0.412285	2.3316
Kdelr2	0.973651	-0.351479				Fhod3	0.412285	-0.746304
Kdm4b	0.973651	-0.27122				Gfi1b	0.412285	2.39339
Lbp	0.973651	-0.791508				Ipcef1	0.412285	2.85852
Maea	0.973651	0.216489				Klf4	0.412285	-1.11367
Mrc2	0.973651	0.52019				Lbh	0.412285	-1.13958
Nlrc5	0.973651	1.08657				Ndufa13	0.412285	0.538133
Nono	0.973651	-0.490518				Oas1a	0.412285	0.837837
Pcdhgb6	0.973651	0.715308				Pclo	0.412285	1.8021
Pop7	0.973651	-0.883815				Snapc5	0.412285	0.566616
Ralgds	0.973651	0.388476				unknown-809	0.412285	-1.29555
Slc6a8	0.973651	0.458425				unknown-924	0.412285	1.30087
Slc7a6	0.973651	0.505884				Wdr41	0.412285	-0.428491
Snrpd1	0.973651	0.546907				Znf384	0.412285	-0.673362
Srsf9	0.973651	-0.292428				Asb9	0.412818	-0.939545
Thop1	0.973651	-0.583816				Cluap1	0.412818	-0.970825
Trnp1	0.973651	0.979378				Ndfip2	0.412818	0.541925
Wdr45	0.973651	0.372223				Zmiz2	0.412818	0.860223
Zbtb44	0.973651	0.436115				Myom3	0.413448	2.38972
Zg16	0.973651	0.625347				Nrn1	0.413448	2.32901
Znf252	0.973651	-0.453088				Chd6	0.414308	-0.476116
Arid3a	0.973793	0.452015				Ctdsp1	0.415291	-0.797705
Rest	0.973793	0.691485				Pde6d	0.415291	2.81981
Arfrp1	0.975822	-0.363891				Tmem33	0.415291	-0.392764
Cracr2a	0.975822	-0.308119				Ca15	0.415315	2.33471
disulfide-isomerase-A4	0.975822	-0.709291				Cdyl2	0.415339	1.17543
Eef1b2	0.975822	-0.390556				Sdk1	0.416388	0.655463
Mia3	0.975822	-0.246868				Ube2d2	0.416439	-0.653269
Mst1r	0.975822	0.378518				Pabpc1	0.416674	-0.744213
Mtif3	0.975822	0.689866				Dhx37	0.417606	0.697146
Ndnf	0.975822	-1.03865				Reps2	0.418028	-0.702235
Slc25a11	0.975822	-0.630063				Abhd17b	0.418368	0.553553
Stab1	0.975822	-0.53759				Apex2	0.418368	0.722854
Tmem35b	0.975822	-0.262636				Ercc3	0.418368	0.494904
unknown-109	0.975822	0.587856				Islr	0.418368	-1.37053
Znf449	0.975822	0.455933				Nfe2	0.418368	1.27591
Atp5mc1	0.976579	0.378197				Pdhb	0.418368	0.364125
Abhd18	0.977322	-0.609205				unknown-1067	0.418368	3.75124
Acvr1b	0.977322	0.453836				unknown-571	0.418368	1.6948
Araf	0.977322	-0.301159				Fermt3	0.418663	0.932522
Apbb1ip	0.977624	0.651503				Mcee	0.418851	-1.09425
Exoc3l2	0.977624	0.635432				Rapgef5	0.418851	-1.10045
Faah2	0.977624	-0.490151				Col9a1	0.418924	1.74291
Kctd6	0.977624	0.71718				Slc48a1	0.418924	-0.503456
Adi1	0.977788	0.418491				Gne	0.419292	0.720176
Ammecr1	0.977788	0.372307				Casd1	0.419619	0.840413
Cbfa2t2	0.977788	0.513458				Serping1	0.419982	0.591268
Cldn15	0.977788	0.875916				Elavl4	0.420872	2.2639
Filip1	0.977788	0.882183				Acat2	0.421171	0.650933
Fkbp1a	0.977788	-0.356256				Dnajc5g	0.421919	0.487655
Metap2	0.977788	-0.298973				Tspan5	0.421919	-1.06238
Mpzl2	0.977788	-0.479968				Ttc14	0.421919	-0.710827
Mslnl	0.977788	0.716385				Brf2	0.422212	0.75011
Nop16	0.977788	0.430923				Ufl1	0.422212	-0.767085
Nsrp1	0.977788	-0.445741				Vwa8	0.424584	0.478233
Nup85	0.977788	-0.255729				Ifit2	0.425075	1.8028
Ogfod1	0.977788	-0.386232				Rabif	0.425075	0.84454
Pycard	0.977788	-0.586857				Lekr1	0.425483	-1.31223
Rsu1	0.977788	-0.529411				Lysc1	0.425606	-1.27849
Shc1	0.977788	-0.476114				Ncoa4	0.425606	-0.649112
Slc31a2	0.977788	-0.26848				Ccdc86	0.425749	0.5501
Tm9sf1	0.977788	-0.531614				unknown-019	0.425749	2.35734
Tmem259	0.977788	0.383303				Cop1	0.426045	-0.426801
Tspan14	0.977788	-0.309038				Klhl40	0.426045	-1.99476
Tekt5	0.978544	-0.870372				Mpz	0.426045	-1.152
Cd84	0.979115	0.687465				Tenm2	0.426045	1.37378
Pisd	0.979115	0.486338				3FTx-13	0.426589	2.17217
unknown-680	0.97967	0.642663				Ccdc80	0.427577	-0.829924
Sirt4	0.980549	0.622696				Eef1g	0.427577	-0.812392
Abat	0.984306	0.83359				GNAT2	0.427577	-0.483639
Abcb6	0.984306	0.227809				Bag3	0.42782	0.633789
Adamtsl4	0.984306	0.836684				C2cd6	0.42782	1.74867
Ak7	0.984306	-0.389546				Cyp2d28a	0.42782	2.67212
Anxa2	0.984306	-0.413474				Cyren	0.42782	-0.839047
Ap3b2	0.984306	0.385478				Esrrg	0.42782	1.9764
Arap2	0.984306	0.432746				Grip2	0.42782	1.00978
Asb7	0.984306	0.40755				Nars2	0.42782	0.924849
Atp6ap1	0.984306	0.274861				Slc22a18	0.42782	-1.04118
Baat	0.984306	-0.454171				unknown-455	0.42782	0.738445
Bicdl1	0.984306	0.671958				Vipr1	0.42782	0.700915
Bud23	0.984306	-0.284819				Cchcr1	0.428629	-0.742162
C2cd4c	0.984306	1.01386				Emc2	0.428629	0.599634
Cables2	0.984306	0.575605				Mdh2	0.428629	0.38841
Calr	0.984306	-0.403486				Caps2	0.429731	0.722956
Camkk2	0.984306	0.452126				GOLGA4	0.429731	-2.17301
Carboxylic-ester-hydrolase	0.984306	0.799646				Nckap1l	0.429731	1.54689
Casd1	0.984306	0.52222				Uqcc2	0.429731	0.707146
Castor1	0.984306	-0.558889				Ptcd1	0.429891	0.48605
Ccdc6	0.984306	0.372996				Cebpd	0.4306	0.977814
Ccndbp1	0.984306	-0.485363				Frem2	0.4306	1.58733
Ceacam1	0.984306	-0.344882				Tekt5	0.4306	-1.26322
Cep63	0.984306	0.666027				V2R-065-chrm2	0.4306	3.72846
Chmp5	0.984306	0.390516				Sowahb	0.430773	0.912794
Chpt1	0.984306	-0.552393				Me3	0.43147	-0.533617
Cks1b	0.984306	-0.327252				Rab30	0.43147	1.32486
Clp1	0.984306	-0.501619				Plaur	0.431509	1.0021
Cpsf3	0.984306	-0.284716				Sh3tc1	0.431509	2.53959
Ctss	0.984306	-0.440218				Slc18a2	0.431509	1.98634
Cxorf56	0.984306	-0.313098				Smkr1	0.431509	-2.13988
Cytochrome-P450-3A24	0.984306	-0.725851				Limk1	0.432537	2.94786
Dctd	0.984306	-0.796196				Myo1f	0.432867	0.672883
Ddx27	0.984306	-0.467162				Arsg	0.433131	0.511086
Dennd5a	0.984306	-0.458096				Cfap161	0.433131	-1.52989
Dhcr7	0.984306	0.652071				Tpd52l1	0.433131	0.980819
Dipk2a	0.984306	-0.390858				Exo1	0.433417	2.24664
Dlg1	0.984306	-0.258123				Cd44	0.433457	0.702489
Dnaja1	0.984306	0.739277				Fam110d	0.433457	0.919805
Dnajb1	0.984306	0.633962				Crispld2	0.433563	-1.10296
Dnajc30	0.984306	-0.443325				Sgms2	0.436365	0.41387
Dpm2	0.984306	0.503969				Exoc5	0.437349	0.461236
Dpy19l3	0.984306	-0.34155				Lipg	0.437684	1.0317
Dus1l	0.984306	-0.244978				Anxa2	0.438159	-0.660913
Dusp12	0.984306	0.439515				Arhgap25	0.438159	1.54729
Eef1a1	0.984306	-0.398663				unknown-956	0.438159	3.1406
Emsy	0.984306	-0.435877				Pip5k1b	0.438687	-0.594209
Ephb3	0.984306	-0.39206				Acta2	0.438786	-0.502215
Erp29	0.984306	-0.321506				Supt16h	0.438786	0.381462
Fbl	0.984306	-0.412718				Lars2	0.439534	0.867344
Fbxo4	0.984306	0.398772				Nfil3	0.440557	1.00046
Fkbp8	0.984306	-0.290678				Eef1akmt2	0.440646	-0.56858
Folh1	0.984306	0.654737				Trim28	0.440646	0.825751
Gcc1	0.984306	-0.655211				Exd1	0.441884	-1.33847
Gdi1	0.984306	-0.298825				Rnf144b	0.442083	0.493975
Gdi2	0.984306	-0.358956				Susd3	0.442083	-1.12859
Ggps1	0.984306	0.481859				Tom1l1	0.442083	-0.646056
Gmppb	0.984306	-0.351067				LCA5L	0.442383	3.45063
Gnl3l	0.984306	-0.378438				Slc2a5	0.442383	0.771436
Gns	0.984306	0.259708				Stat6	0.442383	0.86364
Gpx4	0.984306	0.471419				Rps20	0.443209	-0.823239
Hdac1	0.984306	0.350449				Palld	0.443265	1.58134
Hexim1	0.984306	0.488745				Prkch	0.444187	0.677113
Hnrnpu	0.984306	-0.209102				Abce1	0.44476	0.619084
Hsd17b8	0.984306	-0.634914				Cfi	0.44476	-0.421397
Idua	0.984306	-0.635501				Clec4f	0.44476	1.06023
Il18	0.984306	-0.55005				COX14	0.44476	0.605547
Ivns1abp	0.984306	0.418821				HLA-F	0.44476	1.61895
Kctd20	0.984306	-0.530387				Pan2	0.44476	-0.696661
Kiaa0319l	0.984306	0.392669				Rbm14	0.44476	-0.428724
Klhdc8b	0.984306	-0.618374				Tenm4	0.44476	-0.617751
Kmt2c	0.984306	0.44155				Chka	0.444907	-0.705248
Lamb3	0.984306	0.931474				Abcf3	0.445837	0.555903
Lgals4	0.984306	0.463534				Aco2	0.445837	-0.393043
Lgmn	0.984306	-0.410846				Cmpk2	0.446976	2.62592
Lin7c	0.984306	0.465128				Cntnap1	0.446976	1.96315
Lmbr1l	0.984306	-0.45173				CSMD3	0.446976	2.17823
Lrrfip2	0.984306	0.458837				Fbxo9	0.446991	-0.518114
Lsm4	0.984306	-0.443784				Znf449	0.446991	0.684326
Ltbp4	0.984306	-0.506602				Frmpd3	0.447916	-0.762832
M1ap	0.984306	1.03608				Fam131b	0.448986	2.23015
Map2k5	0.984306	0.301891				Gnb4	0.449445	-0.643512
Mapk8	0.984306	-0.228816				Aprt	0.451089	-0.713152
Mapk9	0.984306	-0.232002				Hif1a	0.451089	0.730873
Mblac2	0.984306	-0.400701				Notch1	0.451089	-0.564336
Mef2a	0.984306	0.418641				Rec8	0.451089	2.27357
Mex3c	0.984306	0.726122				Sema6a	0.451089	-0.81502
Mfap2	0.984306	-0.725017				Ube2t	0.451245	2.28997
Mid2	0.984306	0.294552				unknown-432	0.451808	-0.916715
Nck2	0.984306	0.406464				Aebp1	0.451939	-0.800077
Nod1	0.984306	0.45879				Glud2	0.452143	2.29212
Nptx2	0.984306	0.866982				Galnt18	0.452539	1.46701
Nr5a2	0.984306	-1.37819				Asmt	0.453455	1.74633
Nrg4	0.984306	0.682327				Gem-associated	0.453455	0.745528
Nup160	0.984306	-0.330452				Lpin3	0.453455	0.629509
Nup188	0.984306	-0.33418				SCaMC-2	0.453455	1.11272
Oard1	0.984306	-0.459858				Sesn3	0.453455	-0.888983
Obsl1	0.984306	1.02052				Alox12b	0.454246	2.01084
Ormdl1	0.984306	0.449571				Mon2	0.454246	-0.456005
Pabpn1	0.984306	-0.398689				Rit1	0.454294	0.575893
patr-HLA-B-1A	0.984306	0.756377				Cxcr1	0.454554	2.72117
Pcyt2	0.984306	0.311879				Hbp1	0.454554	-0.67256
Pdpk1	0.984306	-0.224788				Nat10	0.454586	0.648168
Picalm	0.984306	0.375058				Rdm1	0.455016	-1.11915
PIG-W	0.984306	-0.314925				Dgcr2	0.455315	0.469024
Plekhs1	0.984306	-0.799097				Tbc1d15	0.455315	-0.498554
Ppwd1	0.984306	-0.443927				Ttc32	0.455315	1.0542
Prpf8	0.984306	-0.519076				Ccdc78	0.455499	-0.919177
Psmb3	0.984306	0.374378				Ifi35	0.455499	-0.806274
Pwwp2b	0.984306	-0.3234				Sall1	0.455499	2.10124
R3hdm4	0.984306	0.344611				St13	0.455499	0.471491
Rab14	0.984306	0.319594				Cacng1	0.455536	-1.75165
Rab27a	0.984306	-0.530897				Pm20d2	0.455686	-0.496911
Rad50	0.984306	-0.536991				Iffo1	0.456003	-1.13144
Ran	0.984306	-0.299806				Kti12	0.456059	0.731901
Rangrf	0.984306	-0.735711				Ier2	0.456215	0.983716
Rhoq	0.984306	-0.242117				Mag	0.456215	-1.86917
Rnf128	0.984306	-0.32578				Styx	0.456215	-0.389861
Rnf26	0.984306	-0.533398				Ccng2	0.456582	-0.653257
Rnf43	0.984306	0.576478				Crk	0.456582	0.371029
Rpl17	0.984306	-0.330497				Dusp16	0.456582	-0.7159
Rpl26	0.984306	-0.389873				Znhit6	0.456582	-0.780631
Rpp25l	0.984306	0.377107				Fam83c	0.456794	0.555628
Rps28	0.984306	-0.984932				Numb	0.457427	-0.593126
Saha-dab	0.984306	-0.733733				Ppm1k	0.457427	-0.640968
Scaf4	0.984306	0.289566				Ap1s3	0.457919	0.491229
Sdha	0.984306	0.493793				Cog5	0.458192	-0.741794
Serinc3	0.984306	0.178948				Dynlrb1	0.458192	0.447966
Sh3bgr	0.984306	-0.567366				Gatad2b	0.458192	0.913156
Sh3glb1	0.984306	0.194521				Kcnn3	0.458192	2.31542
Siglec1	0.984306	1.25914				KERA	0.458192	-0.895531
Slc4a4	0.984306	0.596023				Lims2	0.458192	-0.439895
Slc7a7	0.984306	0.603319				Ncoa3	0.458192	0.698343
Smad4	0.984306	0.353072				Qprt	0.458192	2.22078
Smu1	0.984306	-0.358176				Rln3	0.458192	2.72674
Sntb2	0.984306	-0.522592				Sfxn3	0.458192	-0.910722
Soat1	0.984306	0.746219				Sox12	0.458192	2.91285
Sowahd	0.984306	0.800821				Faxc	0.458193	2.50383
Srsf11	0.984306	-0.247184				Klc3	0.458193	-1.22404
Ssh3	0.984306	0.451782				Angptl5	0.459648	-1.19681
Stil	0.984306	-0.523878				Sec13	0.459648	0.536427
Stxbp5l	0.984306	0.737362				V2R-220d-chrm1	0.459648	2.50147
Syt7	0.984306	0.464616				Wdr45	0.459648	-0.516024
Tldc1	0.984306	-0.410361				Zic5	0.459648	2.84504
Tlnrd1	0.984306	-0.348917				Senp6	0.46074	0.516008
Tsg101	0.984306	0.322676				Cxcl14	0.460966	-1.59277
Tsks	0.984306	-0.51373				Atpaf1	0.461343	-0.505749
Tspan4	0.984306	-0.582412				Cblb	0.461343	0.715843
Ttc22	0.984306	0.41693				Chrm3	0.461343	-0.626144
Tuba1b	0.984306	-0.449743				Kiaa2012	0.461343	1.54112
Txnl1	0.984306	-0.323167				Rbm17	0.461343	0.454838
U2af2	0.984306	-0.278909				Sfmbt2	0.461343	1.90494
Unc13c	0.984306	0.54857				Crat	0.462199	0.909135
unknown-1050	0.984306	-0.366437				Dnajc9	0.462492	0.460079
unknown-129	0.984306	-0.706867				Ube2w	0.462492	0.531302
unknown-783	0.984306	-0.735101				Ppp6r1	0.463352	0.422383
V2R-110c-chrm2	0.984306	0.773312				Srsf2	0.463352	-0.544694
Vwa5b1	0.984306	0.664796				Bola3	0.463406	0.565458
Wdr25	0.984306	0.681875				Lama1	0.463406	-0.957922
Wdr7	0.984306	-0.431249				Osr2	0.463406	-1.54651
Wdr82	0.984306	-0.358739				Zbtb2	0.463406	0.724389
Wdr83os	0.984306	0.383293				Atp7b	0.464224	2.21231
Wnk4	0.984306	0.725268				Cdk5rap2	0.464224	0.438713
Yipf7	0.984306	-0.262417				Rab20	0.464243	-0.73136
Zbtb42	0.984306	0.608923				Rhce	0.464259	-0.642823
Zfpl1	0.984306	-0.381456				Ehmt1	0.464532	-0.511022
Znhit2	0.984306	-0.611899				Lrrc61	0.464554	-2.49539
Ctnnbl1	0.985312	-0.409009				Kif3c	0.46485	-1.32255
Fam210b	0.985312	-0.400963				Dpysl5	0.465326	-0.776779
Hes1	0.985312	-0.958679				Fgf12	0.465326	2.24185
Idh3a	0.985312	-0.349805				Gria2	0.465326	1.47632
Ift57	0.985312	0.409264				Mgst1	0.465326	-1.06316
Mcrip2	0.985312	0.499349				Mrps10	0.465326	0.738376
Npm3	0.985312	-0.490877				Ripor3	0.465326	-0.816144
Pias1	0.985312	0.488918				Mettl26	0.466139	-0.716143
Ctbp2	0.987004	-0.375919				Amz1	0.466849	2.09303
Ankrd28	0.987517	0.529728				Hs6st2	0.466887	2.20009
Atp1a1	0.987517	-0.252933				Rdh14	0.466887	-0.670898
Cndp2	0.987517	-0.486997				V2R-035-chrm2	0.466887	2.16586
Fmo3	0.987517	0.515079				Irf4	0.467397	1.43925
Fxn	0.987517	-0.369906				Aadac	0.467668	1.25076
Galnt9	0.987517	0.76137				Slc27a4	0.467668	0.952602
Gng2	0.987517	0.465966				Trib3	0.467668	-1.15204
Lad1	0.987517	-0.523882				Iqub	0.468157	-0.569007
Leucine-rich-8D	0.987517	0.390387				Ccdc90b	0.468251	-0.941481
Lyve1	0.987517	-0.548199				Tmem60	0.468251	1.08207
Mrps11	0.987517	-0.35124				Cdk2ap1	0.468703	0.465327
Phka2	0.987517	0.268391				Ppard	0.468703	0.5751
Riok3	0.987517	-0.333008				Snx2	0.468703	0.353272
Rps7	0.987517	-0.456739				V2R-071-chrm2	0.468703	3.73802
Tmem269	0.987517	0.707112				Kmt5a	0.469813	0.580891
Wasl	0.987517	0.401042				Pcnx2	0.469813	1.36846
Cramp1	0.987802	-0.443928				Cntnap4	0.469954	3.7938
Acp6	0.988059	0.411981				Crip2	0.469954	-0.868147
Avl9	0.988059	0.437205				Kifc3	0.469954	1.78059
Bcdin3d	0.988059	-0.407799				Rbm7	0.470285	-0.473407
Ccdc114	0.988059	-0.802696				Flnb	0.470508	-0.391895
Chmp4c	0.988059	0.319676				FXYD5	0.470508	-0.850885
Cib1	0.988059	-0.350244				Cyp2a3	0.470553	-0.654325
Dcaf13	0.988059	-0.38935				Zfyve1	0.470553	-0.532248
Eda2r	0.988059	-1.09821				Hsp90aa1	0.471414	1.7576
Eif4g3	0.988059	-0.371381				NCF4	0.471472	1.06671
Emc3	0.988059	0.273518				unknown-873	0.472081	0.55978
Extl1	0.988059	0.430124				Rnd2	0.472351	1.35615
Frmd1	0.988059	-0.682142				Rgs3	0.472889	-0.806681
Gsta4	0.988059	0.98307				Prep	0.472967	-0.609624
Lrrc59	0.988059	-0.307166				BEST1	0.474009	2.40387
Nabp1	0.988059	-0.335676				Gnb1l	0.474009	1.49265
Pdpr	0.988059	-0.577394				Muc2	0.474009	1.64815
Pmvk	0.988059	-0.379818				SLC35G2	0.474009	-0.86686
Ppp1ca	0.988059	-0.377375				Cwc15	0.474041	0.407115
St3gal6	0.988059	0.396846				Fabp5	0.474041	0.748201
Syt11	0.988059	0.509625				Atp11c	0.474405	0.598422
Tk1	0.988059	-0.52895				Ginm1	0.474405	-0.604725
Trim37	0.988059	0.309769				Tg	0.474859	1.04191
Ube2w	0.988059	0.355779				Shisa2	0.475631	3.42025
Wdr13	0.988059	-0.492397				Gtf3c2	0.476215	0.426903
Acot13	0.988241	-0.386019				ZNF391	0.476215	-0.725504
Ambra1	0.988241	0.327022				Enah	0.476229	-0.400088
Ankrd16	0.988241	0.419773				Zdhhc1	0.476229	-0.655648
Astl	0.988241	-0.388133				Ddb2	0.476787	-0.655247
Bcl11a	0.988241	-0.744695				Pck2	0.476787	-0.863288
Cfh	0.988241	-0.837695				Plekhg5	0.476787	1.1005
Coprs	0.988241	0.753929				Slc25a31	0.476787	-1.82279
Ddx18	0.988241	-0.450583				Mov10l1	0.477238	2.80289
Emc8	0.988241	0.264741				Obsl1	0.477885	1.46163
Entpd4	0.988241	-0.345339				Glyctk	0.477908	1.06191
Frmpd1	0.988241	-0.986411				Timp1	0.477908	-0.772234
Gale	0.988241	0.498705				Bgn	0.478108	-0.497978
Glb1l2	0.988241	-0.567069				Fam83h	0.478108	0.55792
Gpatch2l	0.988241	0.52265				Ralgds	0.478108	0.552725
Iah1	0.988241	-0.451476				Tsr1	0.478108	0.489693
Itga3	0.988241	0.460311				Lmna	0.478193	1.95412
Klhdc4	0.988241	-0.444912				Spty2d1	0.478193	0.640964
Mcts1	0.988241	-0.289699				Adcy4	0.479054	0.585009
Med29	0.988241	-0.477255				Cdk12	0.479054	0.540073
Mrpl21	0.988241	0.424868				Disp1	0.479054	-0.513464
Nfkbil1	0.988241	0.422767				Gpsm2	0.479054	-0.599668
Opa3	0.988241	-0.549681				Sat2	0.479054	0.866334
Pafah1b2	0.988241	-0.295522				Src	0.479054	-0.903144
Pcif1	0.988241	-0.515513				Sv2a	0.479054	0.864209
Pias3	0.988241	0.32331				unknown-600	0.479054	1.76444
Plekhm2	0.988241	0.477434				Arnt2	0.479452	1.51501
Pm20d2	0.988241	-0.319645				V2R-103-chrm2	0.479526	2.8927
Polr2a	0.988241	-0.461476				Bahcc1	0.480894	0.520905
Polr2c	0.988241	-0.323042				Phka2	0.480894	-0.396369
Ppm1g	0.988241	-0.228984				Chst15	0.480899	1.04832
Prss23	0.988241	0.689176				BMP-2	0.481278	2.84351
Rara	0.988241	0.522358				Taf5	0.481278	0.623973
[truncated: 12,092 more rows]

## Sheet: Supplementary Table3
Explanatory Variable	All HTSEQ-counts	F	p-value	adj-R2		All Stringtie2	F	p-value	adj-R2		CTL	F	p-value	adj-R2		SVMP	F	p-value	adj-R2		SVSP	F	p-value	adj-R2		PLA2	F	p-value	adj-R2		MYO	F	p-value	adj-R2		BPP	F	p-value	adj-R2
SVL		8.32451	0.005	0.301116			14.2422	0.001	0.437872			9.13871	0.001	0.323752			7.44296	0.011	0.274836			5.0049	0.01	0.190665			7.90201	0.004	0.288763			9.6547	0.003	0.337353			8.54768	0.011	0.30747
SVL (conditioned)		4.49238	0.044	0.119305			7.50586	0.014	0.276874			6.05251	0.025	0.233082			14.3067	0.002	0.497174			2.17365	0.123	0.0771794			10.7182	0.004	0.318327			5.84018	0.042	0.252431			9.72912	0.018	0.180497
nontoxin Pco		1.09772	0.351	0.0113653			1.23922	0.285	0.0273735			1.91711	0.119	0.0973872			2.43238	0.102	0.144213			2.19019	0.068	0.122824			4.3569	0.004	0.283118			1.25001	0.313	0.0285725			0.408853	0.651	-0.074745
nontoxin (conditioned)		3.8052	0.024	0.170364			1.38151	0.244	0.028864			2.29628	0.094	0.108727			0.387776	0.758	-0.0415897			0.821162	0.539	-0.0213825			1.03013	0.398	0.00179442			0.440361	0.7	-0.0530671			8.37614	0.009	0.277311
venom Pco		1.06439	0.373	0.00751783			1.26481	0.259	0.030213
venom PCo (conditioned)		0.625597	0.68	-0.022738			0.295322	0.954	-0.0533146
env		1.20064	0.314	0.0230606			2.47869	0.056	0.148185			1.15979	0.335	0.018452			2.93581	0.064	0.185497			2.53141	0.057	0.152661			5.3741	0.003	0.33976			2.34226	0.128	0.136377			0.319542	0.745	-0.0870202
env (conditioned)		4.15925	0.018	0.191866			2.43429	0.05	0.108516			0.938026	0.476	-0.00519812			4.95775	0.024	0.268858			0.954329	0.452	-0.00546064			0.438358	0.779	-0.033449			1.94266	0.216	0.0893862			4.58773	0.035	0.134883
prey		2.18741	0.074	0.122573			1.37412	0.245	0.0421588			1.92254	0.105	0.0979075			1.21881	0.333	0.0250962			1.71372	0.14	0.0774625			5.31844	0.008	0.336893			1.14866	0.305	0.0171887			2.09497	0.125	0.114119
prey (conditioned)		4.33486	0.037	0.202531			1.84098	0.097	0.0636271			2.04272	0.156	0.0874594			2.62902	0.1	0.110663			1.19253	0.327	0.0230191			1.70905	0.216	0.0422279			0.435491	0.619	-0.0535289			4.6182	0.056	0.136029
MPD		1.54167	0.201	0.0308788			1.92957	0.152	0.0518455			1.32428	0.233	0.018718			2.46022	0.13	0.079101			2.60958	0.074	0.0864921			9.388	0.001	0.330392			1.49133	0.219	0.02809			0.338824	0.606	-0.0404665
MPD (conditioned)		4.87464	0.026	0.132363			2.38498	0.09	0.0589414			2.86557	0.075	0.0860623			0.307894	0.71	-0.0258589			2.82267	0.099	0.119859			2.26159	0.133	0.0413241			2.02776	0.174	0.0536007			6.96279	0.021	0.123296
		5.521	0.002	0.726708			4.29	0.003	0.659			3.48	0.011	0.539			4.56	0.004	0.626			2.11	0.09	0.342			5.36	0.001	0.672			2.95	0.11	0.478			9.15	0.002	0.793
Marginal Model	+ SVL	8.32451	0.003	0.301117		+ SVL	14.2422	0.001	0.437872		+ SVL	9.13871	0.004	0.323752		+ SVL	7.44296	0.007	0.274836		+ SVL	5.0049	0.012	0.190665		+ ABioPC1	11.3323	0.001	0.378026		+ SVL	9.6547	0.004	0.337353		+ SVL	8.54768	0.01	0.30747
	+ NMDS2	5.17417	0.01	0.144604		+ ABioPC1	5.38021	0.003	0.120815		+ NPCo1	5.42692	0.015	0.146557		+ NPCo1	6.63251	0.013	0.188813		+ MPD	3.49522	0.047	0.109189		+ SVL	15.0886	0.001	0.291231		+ NPCo1	4.82286	0.039	0.127792		+ NMDS2	8.65324	0.008	0.224075
	+ ABioPC1	4.49294	0.01	0.104692		+ NPCo1	3.41971	0.02	0.0613012

## Sheet: Supplementary Table 4
	PC1 (0.52)	PC2 (0.28)
BIO1 = Annual Mean Temperature	-0.302652	0.0597752
BIO2 = Mean Diurnal Range (Mean of monthly (max temp - min temp))	0.258217	0.173113
BIO3 = Isothermality (BIO2/BIO7) (×100)	-0.191212	0.0726688
BIO4 = Temperature Seasonality (standard deviation ×100)	0.263552	0.00139991
BIO5 = Max Temperature of Warmest Month	0.0531922	0.265012
BIO6 = Min Temperature of Coldest Month	-0.313752	0.0332704
BIO7 = Temperature Annual Range (BIO5-BIO6)	0.296905	0.0786174
BIO8 = Mean Temperature of Wettest Quarter	-0.290589	-0.0674662
BIO9 = Mean Temperature of Driest Quarter	-0.07938	0.0941096
BIO10 = Mean Temperature of Warmest Quarter	-0.245843	0.111876
BIO11 = Mean Temperature of Coldest Quarter	-0.315495	0.0471239
BIO12 = Annual Precipitation	0.0761266	-0.415002
BIO13 = Precipitation of Wettest Month	-0.0845452	-0.405961
BIO14 = Precipitation of Driest Month	0.162433	-0.323477
BIO15 = Precipitation Seasonality (Coefficient of Variation)	-0.251901	-0.246926
BIO16 = Precipitation of Wettest Quarter	-0.031948	-0.42628
BIO17 = Precipitation of Driest Quarter	0.267151	-0.207252
BIO18 = Precipitation of Warmest Quarter	-0.204903	-0.318579
BIO19 = Precipitation of Coldest Quarter	0.280009	-0.163431

## Sheet: Supplementary Table 5
	MDS1 (0.43)	MDS2 (0.08)
Melozone_crissalis	0.030228	0.0110098
Ammospermophilus_leucurus	0.030228	0.0110098
Dipodomys_agilis	-1.11336	-0.236533
Dipodomys_deserti	-1.11336	-0.236533
Dipodomys_merriami	0.030228	0.0110098
Microtus_californicus	-1.11336	-0.236533
Neotoma_fuscipes	-1.11336	-0.236533
Neotoma_lepida	-1.11336	-0.236533
Onychomys_torridus	-1.11336	-0.236533
Chaetodipus_californicus	-1.11336	-0.236533
Chaetodipus_baileyi	0	0
Chaetodipus_fallax	-1.11336	-0.236533
Perognathus_longimembris	-0.888884	0.0606554
Peromyscus_californicus	-1.11336	-0.236533
Peromyscus_crinitus	-0.589916	0.202758
Peromyscus_eremicus	0.21405	0.0010807
Reithrodontomys_megalotis	-0.888884	0.0606554
Otospermophilus_beecheyi	-0.589916	0.202758
Spilogale_gracilis	0.030228	0.0110098
Sylvilagus_audubonii	0.030228	0.0110098
Sylvilagus_bachmani	0.030228	0.0110098
Thomomys_bottae	-0.162978	-0.0271602
Aspidoscelis_tigris	0.030228	0.0110098
Ctenosaura_hemilopha	0.257538	-0.174121
Sceloporus_orcutti	0.030228	0.0110098
Sceloporus_zosteromus	0.268745	-0.0627394
Lepus_californicus	0.030228	0.0110098
Sauromalus_ater	0.171945	0.109052
Rattus_rattus	0.030228	0.0110098

## Sheet: Supplementary Table 6
SampleID	SRA ASCENSION Genomic	SRA ASCENSION Transcriptomic	SVL	DataType	Number of Reads Genetic	Number of Reads Venom Gland Transcriptome	Reference
CLP2052	NA	SRR27184758	66	VG	NA	21347462	This study; Holding et al., 2021
CLP2056	SRR27198749	SRR27184757	96.3	WG + VG	434882052	23690248	This study; Holding et al., 2021
CLP2635	SRR27843345	SRR27184765	66.5	Ref Genome + VG	2226698	21666172	This study; Holding et al., 2021
CLP2642	SRR27198748	SRR27184764	77	WG + VG	145582670	23384770	This study; Holding et al., 2021
CLP2643	SRR27198747	SRR27184760	74	WG + VG	252157078	30457016	This study; Holding et al., 2021
CLP2659	SRR27198746	SRR27184759	65	WG + VG	175938584	15969552	This study; Holding et al., 2021
CLPT0663	SRR27811917	NA	94	WG	327590122	NA	This study
CLPT0666	SRR27811916	NA	111	WG	663490442	NA	This study
CR0001	SRS5767879	NA	NA	WG	213723504	NA	Schield et al., 2022
JLS348	NA	SRR27184756	50	VG	NA	9011104	This study
JLS354	NA	SRR27184755	82	VG	NA	8570270	This study
MM0447	NA	SRR27184754	32.5	VG	NA	29800122	This study
MM0448	NA	SRR27184753	93.5	VG	NA	29368114	This study
MM0449	NA	SRR27184763	82	VG	NA	33454184	This study
MM0450	NA	SRR27184762	75.5	VG	NA	14824729	This study
MM0458	NA	SRR27184761	40	VG	NA	107236886	This study
MM0518		SRR28805719		VG		9083670	This study
MM0522		SRR28805718		VG		20319872	This study
MM0526		SRR28805717		VG		20308662	This study
MM0535		SRR28805716		VG		22436074	This study
MM0540		SRR28805715	95.5	VG		19807364	This study
SD Field 0201	SRR6143919	NA	NA	ddRAD	461856	NA	Harrington et al., 2018
SD Field 0255	SRR6143931	NA	NA	ddRAD	163479	NA	Harrington et al., 2018
SD Field 0386	SRR6143930	NA	NA	ddRAD	389818	NA	Harrington et al., 2018
SD Field 0491	SRR6143950	NA	NA	ddRAD	487201	NA	Harrington et al., 2018
SD Field 0492	SRR6143952	NA	NA	ddRAD	486367	NA	Harrington et al., 2018
SD Field 0493	SRR6143951	NA	NA	ddRAD	489026	NA	Harrington et al., 2018
SD Field 0557	SRR6143949	NA	NA	ddRAD	1120162	NA	Harrington et al., 2018
SD Field 0598	SRR6143923	NA	NA	ddRAD	504458	NA	Harrington et al., 2018
SD Field 0599	SRR6143948	NA	NA	ddRAD	182989	NA	Harrington et al., 2018
SD Field 0642	SRR6143954	NA	NA	ddRAD	423789	NA	Harrington et al., 2018
SD Field 0666	SRR6143955	NA	NA	ddRAD	231398	NA	Harrington et al., 2018
SD Field 0983	SRR6143917	NA	NA	ddRAD	527523	NA	Harrington et al., 2018
SD Field 1079	SRR6143933	NA	NA	ddRAD	95038	NA	Harrington et al., 2018
SD Field 1205	SRR6143925	NA	NA	ddRAD	416712	NA	Harrington et al., 2018
SD Field 1220	SRR6143935	NA	NA	ddRAD	1668765	NA	Harrington et al., 2018
SD Field 1225	SRR6143929	NA	NA	ddRAD	591222	NA	Harrington et al., 2018
SD Field 1226	SRR6143947	NA	NA	ddRAD	742751	NA	Harrington et al., 2018
SD Field 1381	SRR6143944	NA	NA	ddRAD	313501	NA	Harrington et al., 2018
SD Field 1453	SRR6143916	NA	NA	ddRAD	186280	NA	Harrington et al., 2018
SD Field 1878	SRR6143921	NA	NA	ddRAD	409231	NA	Harrington et al., 2018
SD Field 1880	SRR6143918	NA	NA	ddRAD	665666	NA	Harrington et al., 2018
SD Field 1899	SRR6143924	NA	NA	ddRAD	579766	NA	Harrington et al., 2018
SD Field 1961	SRR6143946	NA	NA	ddRAD	447827	NA	Harrington et al., 2018
SD Field 1988	SRR6143926	NA	NA	ddRAD	890168	NA	Harrington et al., 2018
SD Field 1991	SRR6143927	NA	NA	ddRAD	662719	NA	Harrington et al., 2018
SD Field 2127	SRR6143920	NA	NA	ddRAD	572984	NA	Harrington et al., 2018
SD Field 2287	SRR6143922	NA	NA	ddRAD	190484	NA	Harrington et al., 2018
SD Field 2383	SRR6143932	NA	NA	ddRAD	150785	NA	Harrington et al., 2018
SD Field 2427	SRR6143934	NA	NA	ddRAD	526977	NA	Harrington et al., 2018
SD Field 2789	SRR6143945	NA	NA	ddRAD	404427	NA	Harrington et al., 2018
SD Field 2914	SRR6143928	NA	NA	ddRAD	282485	NA	Harrington et al., 2018
SD Field 2968	SRR6143940	NA	NA	ddRAD	271503	NA	Harrington et al., 2018
SD Field 3027	SRR6143943	NA	NA	ddRAD	642739	NA	Harrington et al., 2018
SD Field 3124	SRR6143942	NA	NA	ddRAD	852412	NA	Harrington et al., 2018

## Sheet: Supplementary Table 7
Read estimation from HTSEQ-counts
Sample_ID	Age	Population	Sex	SVL	VENOM-3FTx-1	VENOM-3FTx-10	VENOM-3FTx-11	VENOM-3FTx-12	VENOM-3FTx-13	VENOM-3FTx-14	VENOM-3FTx-15	VENOM-3FTx-16	VENOM-3FTx-17	VENOM-3FTx-18	VENOM-3FTx-2	VENOM-3FTx-3	VENOM-3FTx-4	VENOM-3FTx-5	VENOM-3FTx-6	VENOM-3FTx-7	VENOM-3FTx-8	VENOM-3FTx-9	VENOM-Beta-Defensin	VENOM-BPP1	VENOM-CRISP-1	VENOM-CRISP-2	VENOM-CRISP-3	VENOM-CTL-1	VENOM-CTL-2	VENOM-CTL-3	VENOM-CTL-4	VENOM-CTL-5	VENOM-CTL-6	VENOM-CTL-7	VENOM-CTL-8	VENOM-CTL-9	VENOM-CTL-Truncated	VENOM-HYAL-1	VENOM-HYAL-2	VENOM-HYAL-3	VENOM-KUN-1	VENOM-LAAO-1	VENOM-LAAO-2	VENOM-Myotoxin-1	VENOM-Myotoxin-10	VENOM-Myotoxin-2	VENOM-Myotoxin-3	VENOM-Myotoxin-4	VENOM-Myotoxin-5
CLP2052	A	N	M	66	0	2.66	3.99	0	0	0	0	0	0	0	0	1.33	0	0	0	0	3.99	0	1.33	152000	16400	53.2	1.33	79200	77400	34100	12700	14500	26100	43000	65100	36100	1.33	6210	625	0	146	157	91500	1380	0	2240	4210	165000	1020
CLP2056	A	N	M	96.3	1.53	0	0	0	0	0	0	1.53	4.59	0	3.06	0	0	0	0	0	3.06	0	0	113000	13600	55.1	1.53	81300	73800	76500	6140	15000	48900	66400	88000	49200	1.53	6500	676	0	112	382	104000	427	3.06	702	2840	40100	87.2
CLP2635	A	N	M	66.5	0	0	1.23	0	0	0	0	0	8.61	0	1.23	0	0	0	1.23	0	1.23	0	0	767000	76300	187	4.92	42300	46100	7120	3340	4700	43500	67800	36300	4270	4.92	3770	146	1.23	256	72.5	41200	1640	0	1300	15400	60800	584
CLP2642	A	S	M	77	0	2.83	3.53	0	0	0	0	0.707	16.3	0	0.707	0	0	0	0	0.707	0	0	0	391000	55700	227	6.36	11700	7320	23100	3420	2830	10100	17500	11900	1080	0.707	2630	48.8	0	298	48	21100	2070	0	3530	5080	29300	1720
CLP2643	A	S	M	74	0	1.57	3.93	0	0	0	0	0	1.57	0	0	0	0	0	0	0	0	0	0	581000	51200	294	51.9	7780	9940	9520	3600	2220	18100	31500	15100	394	0.786	4200	149	1.57	239	126	62400	1700	0	3330	6400	40300	849
CLP2659	J	S	F	65	0	0	0	0	0	0.833	0	0	47.5	4.17	0	0	0	0	0	0	0	0	0	67400	94300	534	0.833	11300	10300	13200	722	739	719	625	104	99.2	0.833	4120	228	0	327	24.2	7970	444	0	278	1150	10800	249
JLS348	J	N	F	51	0	3.23	0	0	0	0	0	1.62	924	75.9	0	0	0	0	0	0	0	0	0	443000	44000	77.6	1.62	11500	10500	26800	2280	829	3170	1170	488	436	29.1	4480	168	0	220	14.5	32500	5900	1.62	2510	9390	357000	4500
JLS354	A	S	F	82	0	1.81	3.62	0	0	0	1.81	12.7	5500	503	0	0	0	0	0	0	0	0	0	799000	27800	443	5.42	2320	10800	48500	14600	14200	27700	53500	81400	30200	495	2760	170	0	141	65.1	78900	1210	0	141	2840	42400	466
MM0447	J	N	M	32.5	0	0	0.44	0	0	0.44	0	20.3	574	31.3	0.88	0	0.44	0.44	0	0	0	0	0	62800	86400	2950	3.96	14500	5870	6740	2080	1190	539	256	737	148	17.2	2170	165	0	219	4.84	66.9	1350	0	1220	2990	47900	925
MM0448	A	N	M	93.5	0.748	1.5	1.5	0	0	1.5	0	4.49	2.24	0.748	0.748	0.748	0	0	0.748	0	0	0	0	449000	28100	212	2.24	11600	21300	38700	3010	6500	39300	64700	38600	11400	6.73	4180	98	0.748	182	82.3	64900	660	0	30.7	1850	10000	65.8
MM0449	A	N	M	82	0.665	1.33	9.3	0	0	1.33	0	1.99	2.66	0	0.665	0	0	0	0.665	0	0	0.665	0	552000	40700	153	4.65	24600	41100	52900	3520	10100	38400	66700	35500	19400	8.64	4050	222	0	201	60.5	73300	500	0	138	2740	15100	106
MM0450	A	N	M	75.5	0.848	0	0.848	0	0	0	0	17	150	2.54	2.54	0.848	0	0	0.848	0	1.7	0	0	591000	46700	283	11.9	27100	27400	1580	623	8300	40300	76400	58100	31000	23.7	4080	126	1.7	173	58.5	77700	867	0	132	2590	21700	126
MM0458	J	N	M	40	0	0.235	0.118	0	0	0.118	0	13.3	363	75.5	0	0	0	0.471	0	0	0	0	0	35300	57100	565	5.18	23000	22600	28000	9040	2850	1400	664	3060	1040	12.9	2720	136	0.589	242	4.94	173	12900	1.65	11800	21900	213000	5870
MM518	A	S	F	105	0	0	0	0	0	6.75	3.38	0	0	0	0	3.38	0	0	3.38	0	0	0	0	1630000	26600	348	6.75	6160	7080	2890	1610	3000	68200	186000	79800	49300	3.38	2060	50.6	0	196	159	53700	530	0	213	4260	24400	43.9
MM522	J	S	M	36	0	0	0	0	0	0	0	42.7	2180	118	0	0	0.853	0	0.853	0	0	0	0	195000	7060	137	0	708	588	35900	4430	4970	1440	512	394	1650	25.6	760	22.2	0	199	0	13.6	4440	0.853	3110	12900	185000	7650
MM526	A	N	M	79	0	1.54	0	0	0	0	0	0	0	1.54	0	0	0	0	0	0	0	0	0	2020000	37600	112	0	101000	125000	34600	13200	12900	83700	224000	127000	37400	9.22	3510	200	0	143	398	50300	547	0	682	6490	88600	920
MM535	A	N	M	91	1.48	2.95	1.48	0	1.48	5.91	0	1.48	13.3	1.48	1.48	1.48	1.48	0	1.48	1.48	0	0	0	1660000	37700	131	0	67300	78700	211000	8910	6220	98300	198000	82500	35200	8.86	4900	180	0	185	264	93100	390	0	165	1070	22000	105
MM540	A	N	F	95.5	0	2.91	2.91	0	0	1.45	0	4.36	18.9	0	1.45	0	0	0	0	0	0	0	0	1870000	43200	164	1.45	72500	62400	133000	7040	14400	92700	169000	107000	44400	7.27	2850	167	0	221	134	72200	287	0	185	992	11400	58.2
Read estimation from Stringtie2
Sample_ID	Age	Population	Sex	SVL	VENOM-3FTx-10_gene73	VENOM-3FTx-16_gene79	VENOM-3FTx-17_gene80	VENOM-3FTx-18_gene81	VENOM-3FTx-2_gene80	VENOM-3FTx-6_gene69	VENOM-3FTx-8_gene71	VENOM-Beta-Defensin_gene24	VENOM-BPP1_gene90	VENOM-CRISP-1_gene2	VENOM-CRISP-2_gene3	VENOM-CRISP-3_gene4	VENOM-CTL-1_gene94	VENOM-CTL-2_gene95	VENOM-CTL-3_gene96	VENOM-CTL-4_gene97	VENOM-CTL-5_gene98	VENOM-CTL-6_gene99	VENOM-CTL-7_gene100	VENOM-CTL-8_gene101	VENOM-CTL-9_gene102	VENOM-CTL-Truncated_gene62	VENOM-HYAL-1_gene5	VENOM-HYAL-2_gene6	VENOM-HYAL-3_gene7	VENOM-KUN-1_gene9	VENOM-LAAO-1_gene91	VENOM-LAAO-2_gene92	VENOM-Myotoxin-1_gene11	VENOM-Myotoxin-2_gene12	VENOM-Myotoxin-3_gene13	VENOM-Myotoxin-4_gene14	VENOM-Myotoxin-6_gene16	VENOM-Myotoxin-7_gene17	VENOM-Myotoxin-8_gene18	VENOM-Myotoxin-9_gene19	VENOM-NGF-1_gene1	VENOM-NUC-1_gene21	VENOM-PDE-1_gene22	VENOM-PDE-2_gene23	VENOM-PLA2-gA1_gene84	VENOM-PLA2-gB1_gene87	VENOM-PLA2-gC1_gene85	VENOM-PLA2-gK_gene86	VENOM-SVMP-mad-1b_gene29
CLP2052	A	N	M	66	0	0	0	0	0	2.7	2.7	4.05	252000	40400	67.5	36.4	323000	215000	101000	37700	26500	193000	133000	159000	148000	0	51.3	0	0	346	386	264000	0	0	32100	874000	242000	276000	367	0	29600	41200	5.4	48600	32.4	4410	13200	1670000	279000
CLP2056	A	N	M	96.3	0	0	10.9	0	1.56	0	0	0	196000	36400	57.7	49.9	350000	168000	228000	7540	16200	319000	273000	262000	223000	0	63.9	538	0	287	440	299000	0	0	13500	221000	28200	77800	7.79	0	41500	36300	14	49600	20.3	21900	23500	2140000	201000
CLP2635	A	N	M	66.5	0	0	13.7	0	1.14	0	0	0	1730000	182000	220	19.4	158000	127000	18900	8180	3860	316000	297000	95100	11400	0	37.6	3.42	4.56	606	44.5	109000	0	0	52000	470000	232000	258000	0	0	29900	45200	0	42700	451000	22600	1080	1190000	177000
CLP2642	A	S	M	77	0	0	26.2	0	8.75	0	0	0	952000	132000	507	38.3	63600	15300	79800	10000	6470	68600	73300	27600	4770	0	998	0.673	0	741	36.3	58500	0	0	39000	284000	789000	814000	480	649	27500	33700	0	38700	575000	3000	398	96500	112000
CLP2643	A	S	M	74	0	0	2.23	0	0	0	0	0	1430000	139000	484	56.4	32800	26100	29000	10500	7760	136000	119000	42400	976	0	1670	2.23	5.94	581	64.6	172000	0	0	30100	422000	460000	609000	677	3760	21700	23600	16.3	36100	1020000	8420	1220	595000	128000
CLP2659	J	S	F	65	0	0	83.5	0	15	0	0	0	159000	260000	1080	227	39900	27900	38300	1870	2150	710	999	215	22.8	8.66	1550	4.72	0	756	47.2	21000	0	0	12300	93900	212000	232000	0	0	15300	25800	20.5	83000	782	6.3	7.87	25.2	15800
JLS348	J	N	F	51	1.58	0	1.58	0	1990	0	0	0	1000000	119000	1250	884	32600	22000	74800	6050	2370	2760	3600	1300	621	80.4	29.9	11	0	537	268	82700	6040	0	248000	1520000	1770000	1970000	2380	2280	31700	49600	0	37100	32800	156	58.3	138000	71300
JLS354	A	S	F	82	0	44.5	10900	1860	840	0	0	0	1930000	74500	1310	1030	25000	2910	134000	40400	38800	122000	181000	228000	107000	1770	44.5	96.4	0	343	610	213000	0	0	69800	147000	397000	487000	24.1	0	53700	37900	0	53700	853000	103000	3150	931000	73400
MM0447	J	N	M	32.5	0	56.4	567	118	907	0	0	0	166000	264000	4630	731	56600	28000	21900	6300	5120	798	706	2220	426	61.4	794	1.96	0	542	0	225	0	3800	41700	390000	659000	740000	323	0	1650	22300	23.1	36700	188	16.7	23.1	195	8610
MM0448	A	N	M	93.5	0	13.5	0.792	0	4.75	0	0	0	1160000	83700	443	162	51800	32300	104000	8330	7430	282000	281000	136000	49200	0	809	0	0	481	244	186000	0	7.92	11600	51800	54000	86700	92.7	0	29500	41700	5.54	35600	391000	86600	3370	440000	167000
MM0449	A	N	M	82	0	0	4.75	0	2.71	0	0	0	1380000	116000	182	29.9	112000	86400	163000	9370	7950	320000	257000	123000	81600	0	1050	0.679	0	516	99.1	213000	0	0	15400	85400	75700	138000	14.9	31.9	33000	41900	17.6	34400	456000	84000	737	527000	156000
MM0450	A	N	M	75.5	0	44.2	279	0	78.7	0	0	0	1540000	137000	0	111	120000	78800	987	1180	7290	410000	304000	185000	133000	60.2	1210	3.54	0	416	178	225000	0	0	15000	116000	83200	143000	24.8	33.6	27500	41500	19.5	43000	446000	19100	1210	1080000	172000
MM0458	J	N	M	40	0	32	148	254	699	0	0	0	86000	160000	3160	187	104000	63800	95800	28300	9410	2620	3080	8560	2760	47.8	628	0.742	2.1	614	6.68	487	0	50200	114000	1780000	1740000	2160000	1940	0	12800	26500	12.1	6970	273	20.9	22.5	1640	43500
MM518	A	S	F	105	0	0	3.39	0	0	0	0	0	4020000	71400	1050	701	61000	13800	918	3930	18700	399000	501000	290000	199000	0	1110	0	0	447	674	147000	0	0	43600	99000	114000	265000	0	0	32900	26100	20.3	27800	926000	179000	4410	804000	87900
MM522	J	S	M	36	0	109	19.6	368	5140	0	0	0	483000	19000	317	243	16900	46.1	93900	12300	12000	857	1170	544	538	81.1	27.3	13.7	0	509	0	25.6	0	15300	292000	1060000	2590000	2930000	4000	4340	3030	31700	0	13100	305	35	19.6	266	8200
MM526	A	N	M	79	0	0	0	0	0	0	0	0	4910000	101000	382	349	366000	292000	62100	34500	18000	526000	672000	374000	138000	0	49.4	9.27	0	312	857	137000	638	0	54400	386000	232000	292000	227	349	49900	48600	0	23700	81.9	17800	2730	1860000	75700
MM535	A	N	M	91	0	0	27.9	0	4.4	0	0	0	4040000	105000	434	394	246000	126000	502000	22700	8950	523000	624000	254000	107000	0	35.2	144	0	441	950	254000	0	0	22000	103000	61400	120000	32.3	0	59000	86100	0	23500	1200000	156000	57200	1240000	275000
MM540	A	N	F	95.5	0	6.89	29	0	15.2	0	0	0	4220000	113000	357	211	271000	102000	326000	17100	25100	565000	577000	277000	151000	0	34.5	0	0	492	484	187000	0	0	12500	48800	39700	83600	0	0	29700	44700	16.5	25800	897000	107000	6590	935000	123000
[truncated: 107 more columns]

## Sheet: Supplementary Table8
	ntaxa	mpd.obs	mpd.rand.mean	mpd.rand.sd	mpd.obs.rank	mpd.obs.z	mpd.obs.p	runs
CLP2052	24	245.034	302.801	26.8479	58	-2.15163	0.058	999
CLP2056	24	245.034	302.801	26.8479	58	-2.15163	0.058	999
CLP2635	15	365.092	304.567	55.1082	904	1.0983	0.904	999
CLP2642	15	425.326	303.901	56.3998	1000	2.15292	1	999
CLP2643	15	425.326	303.901	56.3998	1000	2.15292	1	999
CLP2659	15	425.326	303.901	56.3998	1000	2.15292	1	999
JLS348	15	365.092	304.567	55.1082	904	1.0983	0.904	999
JLS354	15	425.326	303.901	56.3998	1000	2.15292	1	999
MM0447	14	436.172	305.665	59.1996	1000	2.20452	1	999
MM0448	14	436.172	305.665	59.1996	1000	2.20452	1	999
MM0449	14	436.172	305.665	59.1996	1000	2.20452	1	999
MM0450	14	436.172	305.665	59.1996	1000	2.20452	1	999
MM0458	13	426.032	305.904	62.8043	998	1.91273	0.998	999
MM518	14	412.749	301.97	61.2619	994	1.80827	0.994	999
MM522	14	412.749	301.97	61.2619	994	1.80827	0.994	999
MM526	16	353.11	304.537	51.9704	866	0.934635	0.866	999
MM535	13	426.032	305.904	62.8043	998	1.91273	0.998	999
MM540	13	426.032	305.904	62.8043	998	1.91273	0.998	999
